# Supplementary material for: 2-Meth­oxy-9-phenoxy­acridine
Source: Acta Crystallogr Sect E Struct Rep Online. 2010 Mar 13;66(Pt 4):o828–9. doi: 10.1107/S1600536810008962 (PMC2984048; doi:10.1107/S1600536810008962)
Supplement: Supplementary file 1 [file e-66-0o828-sup1.cif]

##############################################################################
###                                                                        ###
###        Electronic paper (Acta Crystallographica Section E)             ###
###                                                                        ###
##############################################################################
#                                                                            #
# This CIF contains the data in a paper accepted for publication in Acta     #
# Crystallographica Section E. It conforms to the requirements of Notes      #
# for Authors for Section E, and has been peer reviewed under the auspices   #
# of the IUCr Commission on Journals.                                        #
#                                                                            #
# Full details of the Crystallographic Information File format               #
# are given in the paper "The Crystallographic Information File (CIF):       #
# a New Standard Archive File for Crystallography" by S. R. Hall, F. H.      #
# Allen and I. D. Brown [Acta Cryst. (1991), A47, 655-685].                  #
#                                                                            #
# The current version of the core CIF dictionary is obtainable from          #
# ftp://ftp.iucr.org/pub/cif_core.dic. The current version number is 2.4.    #
#                                                                            #
# Software is freely available for graphical display of the structure(s) in  #
# this CIF.  For information consult the CIF home page http://www.iucr.org/  #
# cif/home.html                                                              #
#                                                                            #
# This file may be used for bona fide research purposes within the           #
# scientific community so long as proper attribution is given to the journal # 
# article from which it was obtained.                                        #
#                                                                            #
##############################################################################
                                             
data_global
_audit_creation_method     'from SHELXL97 CIF and IUCr SHELXL97-template'
_journal_date_recd_electronic     2010-03-03
_journal_date_accepted     2010-03-09
_journal_name_full     'Acta Crystallographica, Section E'
_journal_year     2010
_journal_volume     66
_journal_issue      4
_journal_page_first     o828
_journal_page_last     o829
_journal_paper_category     QO
_journal_coeditor_code     NG2741
_publ_contact_author_name     'Prof Jerzy B\/la\.zejowski'
_publ_contact_author_address
;
Faculty of Chemistry
University of Gda\'nsk
J. Sobieskiego 18
80-952 Gda\'nsk
Poland
;
_publ_contact_author_email     bla@chem.univ.gda.pl
_publ_contact_author_fax     '+48 58 523 53 57'
_publ_contact_author_phone     '+48 58 523 53 31'
_publ_section_title
;
2-Methoxy-9-phenoxyacridine
;
loop_
    _publ_author_name
    _publ_author_footnote
    _publ_author_address
    'Damian Trzybi\'nski'
;
?
;
;
Faculty of Chemistry
University of Gda\'nsk
J. Sobieskiego 18
80-952 Gda\'nsk
Poland
;
    'Beata Zadykowicz'
;
?
;
;
Faculty of Chemistry
University of Gda\'nsk
J. Sobieskiego 18
80-952 Gda\'nsk
Poland
;
    'Karol Krzymi\'nski'
;
?
;
;
Faculty of Chemistry
University of Gda\'nsk
J. Sobieskiego 18
80-952 Gda\'nsk
Poland
;
    'Artur Sikorski'
;
?
;
;
Faculty of Chemistry
University of Gda\'nsk
J. Sobieskiego 18
80-952 Gda\'nsk
Poland
;
    'Jerzy B\/la\.zejowski' .
;
Faculty of Chemistry
University of Gda\'nsk
J. Sobieskiego 18
80-952 Gda\'nsk
Poland
;
data_I
_chemical_name_systematic
;
2-Methoxy-9-phenoxyacridine
;
_chemical_formula_moiety     'C20 H15 N O2'
_chemical_formula_sum     'C20 H15 N O2'
_chemical_formula_iupac     'C20 H15 N O2'
_chemical_formula_weight     301.33
_symmetry_cell_setting     'orthorhombic'
_symmetry_space_group_name_H-M     'P b c a'
_symmetry_space_group_name_Hall     '-P 2ac 2ab'
loop_
    _symmetry_equiv_pos_as_xyz
    'X ,              Y ,              Z'
    '1/2 - X ,            - Y ,        1/2 + Z'
    '1/2 + X ,        1/2 - Y ,            - Z'
    '- X ,        1/2 + Y ,        1/2 - Z'
    '- X ,            - Y ,            - Z'
    '1/2 + X ,              Y ,        1/2 - Z'
    '1/2 - X ,        1/2 + Y ,              Z'
    'X ,        1/2 - Y ,        1/2 + Z'
_cell_length_a     8.3042(2)
_cell_length_b     15.5101(4)
_cell_length_c     24.0192(6)
_cell_angle_alpha     90.00
_cell_angle_beta     90.00
_cell_angle_gamma     90.00
_cell_volume     3093.65(13)
_cell_formula_units_Z     8
_cell_measurement_reflns_used     32561
_cell_measurement_theta_min     2.986
_cell_measurement_theta_max     29.268
_cell_measurement_temperature     295(2)
_exptl_crystal_description     plate
_exptl_crystal_colour     'light-brown'
_exptl_crystal_size_max     0.50
_exptl_crystal_size_mid     0.25
_exptl_crystal_size_min     0.10
_exptl_crystal_density_diffrn     1.294
_exptl_crystal_density_meas     ?
_exptl_crystal_density_method     'not measured'
_exptl_crystal_F_000     1264
_exptl_absorpt_coefficient_mu     0.084
_exptl_absorpt_correction_type     'multi-scan'
_exptl_absorpt_process_details
;
(<i>CrysAlis RED</i>; Oxford Diffraction, 2008)
;
_exptl_absorpt_correction_T_min     0.89000
_exptl_absorpt_correction_T_max     0.99400
_exptl_special_details
;
;
_diffrn_ambient_temperature     295(2)
_diffrn_radiation_type     MoK\a
_diffrn_radiation_wavelength     0.71073
_diffrn_radiation_source     'Enhance (Mo) X-ray Source'
_diffrn_radiation_monochromator     graphite
_diffrn_measurement_device_type     'Oxford Diffraction Gemini R Ultra Ruby CCD'
_diffrn_measurement_method     \w
_diffrn_detector_area_resol_mean     10.4002
_diffrn_reflns_number     56825
_diffrn_reflns_av_R_equivalents     0.0241
_diffrn_reflns_av_sigmaI/netI     0.0077
_diffrn_reflns_theta_min     2.98
_diffrn_reflns_theta_max     25.10
_diffrn_reflns_theta_full     25.10
_diffrn_measured_fraction_theta_max     0.999
_diffrn_measured_fraction_theta_full     0.999
_diffrn_reflns_limit_h_min     -9
_diffrn_reflns_limit_h_max     9
_diffrn_reflns_limit_k_min     -18
_diffrn_reflns_limit_k_max     18
_diffrn_reflns_limit_l_min     -28
_diffrn_reflns_limit_l_max     28
_diffrn_standards_number     ?
_diffrn_standards_interval_count     ?
_diffrn_standards_interval_time     ?
_diffrn_standards_decay_%     ?
_reflns_number_total     2747
_reflns_number_gt     2322
_reflns_threshold_expression     I>2sigma(I)
_refine_ls_structure_factor_coef     Fsqd
_refine_ls_matrix_type     full
_refine_ls_R_factor_all     0.0353
_refine_ls_R_factor_gt     0.0294
_refine_ls_wR_factor_gt     0.0830
_refine_ls_wR_factor_ref     0.0856
_refine_ls_goodness_of_fit_ref     1.104
_refine_ls_restrained_S_all     1.104
_refine_ls_number_reflns     2747
_refine_ls_number_parameters     210
_refine_ls_number_restraints     0
_refine_ls_hydrogen_treatment     constr
_refine_ls_weighting_scheme     calc
_refine_ls_weighting_details
         'calc w=1/[\s^2^(Fo^2^)+(0.0480P)^2^+0.2828P] where P=(Fo^2^+2Fc^2^)/3'
_atom_sites_solution_hydrogens     geom
_atom_sites_solution_primary     direct
_atom_sites_solution_secondary     difmap
_refine_ls_shift/su_max     0.000
_refine_ls_shift/su_mean     0.000
_refine_diff_density_max     0.154
_refine_diff_density_min     -0.114
_refine_ls_extinction_method     '<i>SHELXL97</i> (Sheldrick, 2008)'
_refine_ls_extinction_coef     0.0046(6)
_refine_ls_extinction_expression
                                  'Fc^*^=kFc[1+0.001xFc^2^\l^3^/sin(2\q)]^-1/4^'
loop_
    _atom_type_symbol
    _atom_type_description
    _atom_type_scat_dispersion_real
    _atom_type_scat_dispersion_imag
    _atom_type_scat_source
    'C' 'C' 0.0033 0.0016
                         'International Tables Vol C Tables 4.2.6.8 and 6.1.1.4'
    'H' 'H' 0.0000 0.0000
                         'International Tables Vol C Tables 4.2.6.8 and 6.1.1.4'
    'N' 'N' 0.0061 0.0033
                         'International Tables Vol C Tables 4.2.6.8 and 6.1.1.4'
    'O' 'O' 0.0106 0.0060
                         'International Tables Vol C Tables 4.2.6.8 and 6.1.1.4'
_computing_data_collection     '<i>CrysAlis CCD</i> (Oxford Diffraction, 2008)'
_computing_cell_refinement     '<i>CrysAlis RED</i> (Oxford Diffraction, 2008)'
_computing_data_reduction     '<i>CrysAlis RED</i> (Oxford Diffraction, 2008)'
_computing_structure_solution     '<i>SHELXS97</i> (Sheldrick, 2008)'
_computing_structure_refinement     '<i>SHELXL97</i> (Sheldrick, 2008)'
_computing_molecular_graphics     '<i>ORTEP-3</i> (Farrugia, 1997)'
_computing_publication_material
              '<i>SHELXL97</i> (Sheldrick, 2008) and <i>PLATON</i> (Spek, 2009)'
loop_
    _atom_site_type_symbol
    _atom_site_label
    _atom_site_fract_x
    _atom_site_fract_y
    _atom_site_fract_z
    _atom_site_U_iso_or_equiv
    _atom_site_adp_type
    _atom_site_calc_flag
    _atom_site_refinement_flags
    _atom_site_occupancy
    _atom_site_disorder_assembly
    _atom_site_disorder_group
    C C1 0.18244(13) 0.00760(7) 0.34444(4) 0.0442(3) Uani d . 1 . .
    H H1 0.1362 0.0364 0.3145 0.053 Uiso calc R 1 . .
    C C2 0.26680(14) -0.06681(7) 0.33602(5) 0.0498(3) Uani d . 1 . .
    C C3 0.33776(16) -0.11161(8) 0.38157(5) 0.0560(3) Uani d . 1 . .
    H H3 0.3938 -0.1626 0.3751 0.067 Uiso calc R 1 . .
    C C4 0.32483(15) -0.08118(8) 0.43386(5) 0.0525(3) Uani d . 1 . .
    H H4 0.3731 -0.1112 0.4629 0.063 Uiso calc R 1 . .
    C C5 0.13635(15) 0.12529(8) 0.56536(5) 0.0522(3) Uani d . 1 . .
    H H5 0.1883 0.0946 0.5934 0.063 Uiso calc R 1 . .
    C C6 0.05228(16) 0.19741(9) 0.57843(5) 0.0591(3) Uani d . 1 . .
    H H6 0.0471 0.2155 0.6153 0.071 Uiso calc R 1 . .
    C C7 -0.02759(15) 0.24540(8) 0.53666(5) 0.0573(3) Uani d . 1 . .
    H H7 -0.0854 0.2945 0.5464 0.069 Uiso calc R 1 . .
    C C8 -0.02090(13) 0.22067(7) 0.48256(5) 0.0478(3) Uani d . 1 . .
    H H8 -0.0737 0.2530 0.4555 0.057 Uiso calc R 1 . .
    C C9 0.08142(12) 0.11619(6) 0.41230(4) 0.0383(2) Uani d . 1 . .
    N N10 0.23001(11) 0.02343(6) 0.49857(4) 0.0460(2) Uani d . 1 . .
    C C11 0.16565(11) 0.04083(6) 0.39947(4) 0.0389(2) Uani d . 1 . .
    C C12 0.23839(12) -0.00369(7) 0.44563(4) 0.0416(3) Uani d . 1 . .
    C C13 0.06662(12) 0.14545(7) 0.46691(4) 0.0397(3) Uani d . 1 . .
    C C14 0.14617(12) 0.09591(7) 0.50938(4) 0.0421(3) Uani d . 1 . .
    O O15 0.29423(13) -0.10503(6) 0.28557(3) 0.0676(3) Uani d . 1 . .
    C C16 0.2364(2) -0.06180(10) 0.23706(5) 0.0749(4) Uani d . 1 . .
    H H16A 0.2695 -0.0929 0.2045 0.112 Uiso calc R 1 . .
    H H16B 0.2799 -0.0045 0.2358 0.112 Uiso calc R 1 . .
    H H16C 0.1210 -0.0589 0.2382 0.112 Uiso calc R 1 . .
    O O17 0.02052(8) 0.16615(5) 0.36901(3) 0.0441(2) Uani d . 1 . .
    C C18 -0.13908(11) 0.15439(6) 0.35297(4) 0.0352(2) Uani d . 1 . .
    C C19 -0.24472(13) 0.10027(6) 0.38029(4) 0.0410(3) Uani d . 1 . .
    H H19 -0.2123 0.0697 0.4117 0.049 Uiso calc R 1 . .
    C C20 -0.40022(14) 0.09241(8) 0.35996(5) 0.0508(3) Uani d . 1 . .
    H H20 -0.4727 0.0561 0.3779 0.061 Uiso calc R 1 . .
    C C21 -0.44883(14) 0.13772(9) 0.31347(5) 0.0572(3) Uani d . 1 . .
    H H21 -0.5530 0.1314 0.2998 0.069 Uiso calc R 1 . .
    C C22 -0.34193(15) 0.19255(9) 0.28733(5) 0.0552(3) Uani d . 1 . .
    H H22 -0.3745 0.2235 0.2561 0.066 Uiso calc R 1 . .
    C C23 -0.18710(13) 0.20176(7) 0.30720(4) 0.0441(3) Uani d . 1 . .
    H H23 -0.1158 0.2395 0.2900 0.053 Uiso calc R 1 . .
loop_
    _atom_site_aniso_label
    _atom_site_aniso_U_11
    _atom_site_aniso_U_22
    _atom_site_aniso_U_33
    _atom_site_aniso_U_12
    _atom_site_aniso_U_13
    _atom_site_aniso_U_23
    C1 0.0460(6) 0.0434(6) 0.0434(6) -0.0019(5) -0.0025(5) 0.0079(5)
    C2 0.0564(7) 0.0440(6) 0.0489(7) -0.0009(5) 0.0051(5) 0.0015(5)
    C3 0.0648(8) 0.0420(6) 0.0612(8) 0.0114(5) 0.0039(6) 0.0071(5)
    C4 0.0579(7) 0.0453(6) 0.0544(7) 0.0097(5) -0.0032(5) 0.0141(5)
    C5 0.0596(7) 0.0521(7) 0.0450(6) -0.0066(6) -0.0065(5) 0.0042(5)
    C6 0.0686(8) 0.0579(8) 0.0508(7) -0.0073(6) 0.0007(6) -0.0078(6)
    C7 0.0558(7) 0.0500(7) 0.0661(8) 0.0012(6) 0.0028(6) -0.0079(6)
    C8 0.0427(6) 0.0436(6) 0.0570(7) -0.0004(5) -0.0019(5) 0.0039(5)
    C9 0.0339(5) 0.0377(5) 0.0432(6) -0.0040(4) -0.0049(4) 0.0119(4)
    N10 0.0487(5) 0.0440(5) 0.0452(5) 0.0003(4) -0.0051(4) 0.0099(4)
    C11 0.0354(5) 0.0374(5) 0.0438(6) -0.0039(4) -0.0014(4) 0.0091(4)
    C12 0.0405(5) 0.0401(6) 0.0442(6) -0.0017(4) -0.0021(4) 0.0095(5)
    C13 0.0343(5) 0.0380(6) 0.0469(6) -0.0058(4) -0.0019(4) 0.0067(4)
    C14 0.0414(6) 0.0407(6) 0.0443(6) -0.0071(4) -0.0030(4) 0.0068(5)
    O15 0.0937(7) 0.0575(5) 0.0515(5) 0.0130(5) 0.0051(5) -0.0031(4)
    C16 0.1016(11) 0.0740(9) 0.0492(8) 0.0065(8) -0.0016(7) -0.0043(7)
    O17 0.0378(4) 0.0443(4) 0.0502(4) -0.0016(3) -0.0052(3) 0.0173(3)
    C18 0.0366(5) 0.0341(5) 0.0349(5) 0.0029(4) -0.0004(4) -0.0010(4)
    C19 0.0472(6) 0.0367(5) 0.0393(5) -0.0018(4) -0.0032(4) 0.0043(4)
    C20 0.0470(6) 0.0497(7) 0.0556(7) -0.0106(5) -0.0013(5) 0.0020(5)
    C21 0.0472(7) 0.0685(8) 0.0560(7) -0.0050(6) -0.0155(5) 0.0019(6)
    C22 0.0540(7) 0.0698(8) 0.0418(6) 0.0042(6) -0.0099(5) 0.0111(6)
    C23 0.0452(6) 0.0500(6) 0.0369(5) 0.0033(5) 0.0037(4) 0.0086(5)
_geom_special_details
;
All esds (except the esd in the dihedral angle between two l.s. planes) are
estimated using the full covariance matrix. The cell esds are taken into
account individually in the estimation of esds in distances, angles and
torsion angles; correlations between esds in cell parameters are only used
when they are defined by crystal symmetry. An approximate (isotropic)
treatment of cell esds is used for estimating esds involving l.s. planes.
;
loop_
    _geom_bond_atom_site_label_1
    _geom_bond_atom_site_label_2
    _geom_bond_site_symmetry_2
    _geom_bond_distance
    _geom_bond_publ_flag
    C1 C2 . 1.3651(16) ?
    C1 C11 . 1.4256(15) ?
    C1 H1 . 0.9300 ?
    C2 O15 . 1.3681(14) ?
    C2 C3 . 1.4237(17) ?
    C3 C4 . 1.3460(17) ?
    C3 H3 . 0.9300 ?
    C4 C12 . 1.4282(16) ?
    C4 H4 . 0.9300 ?
    C5 C6 . 1.3554(19) ?
    C5 C14 . 1.4220(16) ?
    C5 H5 . 0.9300 ?
    C6 C7 . 1.4144(18) ?
    C6 H6 . 0.9300 ?
    C7 C8 . 1.3560(16) ?
    C7 H7 . 0.9300 ?
    C8 C13 . 1.4250(16) ?
    C8 H8 . 0.9300 ?
    C9 O17 . 1.3920(12) ?
    C9 C13 . 1.3934(14) ?
    C9 C11 . 1.3965(15) ?
    N10 C12 . 1.3413(14) ?
    N10 C14 . 1.3476(14) ?
    C11 C12 . 1.4391(14) ?
    C13 C14 . 1.4378(14) ?
    O15 C16 . 1.4276(16) ?
    C16 H16A . 0.9600 ?
    C16 H16B . 0.9600 ?
    C16 H16C . 0.9600 ?
    O17 C18 . 1.3922(12) ?
    C18 C19 . 1.3801(14) ?
    C18 C23 . 1.3812(14) ?
    C19 C20 . 1.3859(15) ?
    C19 H19 . 0.9300 ?
    C20 C21 . 1.3797(17) ?
    C20 H20 . 0.9300 ?
    C21 C22 . 1.3805(18) ?
    C21 H21 . 0.9300 ?
    C22 C23 . 1.3788(16) ?
    C22 H22 . 0.9300 ?
    C23 H23 . 0.9300 ?
loop_
    _geom_angle_atom_site_label_1
    _geom_angle_atom_site_label_2
    _geom_angle_atom_site_label_3
    _geom_angle_site_symmetry_1
    _geom_angle_site_symmetry_3
    _geom_angle
    _geom_angle_publ_flag
    C2 C1 C11 . . 119.54(10) ?
    C2 C1 H1 . . 120.2 ?
    C11 C1 H1 . . 120.2 ?
    C1 C2 O15 . . 125.66(10) ?
    C1 C2 C3 . . 120.75(11) ?
    O15 C2 C3 . . 113.59(10) ?
    C4 C3 C2 . . 120.85(11) ?
    C4 C3 H3 . . 119.6 ?
    C2 C3 H3 . . 119.6 ?
    C3 C4 C12 . . 121.32(10) ?
    C3 C4 H4 . . 119.3 ?
    C12 C4 H4 . . 119.3 ?
    C6 C5 C14 . . 120.86(11) ?
    C6 C5 H5 . . 119.6 ?
    C14 C5 H5 . . 119.6 ?
    C5 C6 C7 . . 120.77(11) ?
    C5 C6 H6 . . 119.6 ?
    C7 C6 H6 . . 119.6 ?
    C8 C7 C6 . . 120.77(12) ?
    C8 C7 H7 . . 119.6 ?
    C6 C7 H7 . . 119.6 ?
    C7 C8 C13 . . 120.35(11) ?
    C7 C8 H8 . . 119.8 ?
    C13 C8 H8 . . 119.8 ?
    O17 C9 C13 . . 119.33(9) ?
    O17 C9 C11 . . 118.88(9) ?
    C13 C9 C11 . . 121.64(9) ?
    C12 N10 C14 . . 118.10(9) ?
    C9 C11 C1 . . 123.79(9) ?
    C9 C11 C12 . . 116.22(9) ?
    C1 C11 C12 . . 119.99(9) ?
    N10 C12 C4 . . 118.53(9) ?
    N10 C12 C11 . . 123.94(10) ?
    C4 C12 C11 . . 117.54(10) ?
    C9 C13 C8 . . 124.06(9) ?
    C9 C13 C14 . . 116.95(9) ?
    C8 C13 C14 . . 118.99(10) ?
    N10 C14 C5 . . 118.62(10) ?
    N10 C14 C13 . . 123.13(10) ?
    C5 C14 C13 . . 118.25(10) ?
    C2 O15 C16 . . 117.61(10) ?
    O15 C16 H16A . . 109.5 ?
    O15 C16 H16B . . 109.5 ?
    H16A C16 H16B . . 109.5 ?
    O15 C16 H16C . . 109.5 ?
    H16A C16 H16C . . 109.5 ?
    H16B C16 H16C . . 109.5 ?
    C9 O17 C18 . . 118.66(7) ?
    C19 C18 C23 . . 121.24(9) ?
    C19 C18 O17 . . 123.59(9) ?
    C23 C18 O17 . . 115.17(9) ?
    C18 C19 C20 . . 118.57(10) ?
    C18 C19 H19 . . 120.7 ?
    C20 C19 H19 . . 120.7 ?
    C21 C20 C19 . . 120.86(11) ?
    C21 C20 H20 . . 119.6 ?
    C19 C20 H20 . . 119.6 ?
    C20 C21 C22 . . 119.58(11) ?
    C20 C21 H21 . . 120.2 ?
    C22 C21 H21 . . 120.2 ?
    C23 C22 C21 . . 120.40(10) ?
    C23 C22 H22 . . 119.8 ?
    C21 C22 H22 . . 119.8 ?
    C22 C23 C18 . . 119.31(10) ?
    C22 C23 H23 . . 120.3 ?
    C18 C23 H23 . . 120.3 ?
loop_
    _geom_torsion_atom_site_label_1
    _geom_torsion_atom_site_label_2
    _geom_torsion_atom_site_label_3
    _geom_torsion_atom_site_label_4
    _geom_torsion_site_symmetry_1
    _geom_torsion_site_symmetry_2
    _geom_torsion_site_symmetry_3
    _geom_torsion_site_symmetry_4
    _geom_torsion
    _geom_torsion_publ_flag
    C11 C1 C2 O15 . . . . -178.96(10) ?
    C11 C1 C2 C3 . . . . 0.15(17) ?
    C1 C2 C3 C4 . . . . -0.73(19) ?
    O15 C2 C3 C4 . . . . 178.49(11) ?
    C2 C3 C4 C12 . . . . 0.68(19) ?
    C14 C5 C6 C7 . . . . -0.13(19) ?
    C5 C6 C7 C8 . . . . -0.47(19) ?
    C6 C7 C8 C13 . . . . 0.22(18) ?
    O17 C9 C11 C1 . . . . -5.34(14) ?
    C13 C9 C11 C1 . . . . 179.14(9) ?
    O17 C9 C11 C12 . . . . 174.41(8) ?
    C13 C9 C11 C12 . . . . -1.11(14) ?
    C2 C1 C11 C9 . . . . -179.81(10) ?
    C2 C1 C11 C12 . . . . 0.45(15) ?
    C14 N10 C12 C4 . . . . -179.03(10) ?
    C14 N10 C12 C11 . . . . 1.18(15) ?
    C3 C4 C12 N10 . . . . -179.88(11) ?
    C3 C4 C12 C11 . . . . -0.07(17) ?
    C9 C11 C12 N10 . . . . -0.46(15) ?
    C1 C11 C12 N10 . . . . 179.31(10) ?
    C9 C11 C12 C4 . . . . 179.75(9) ?
    C1 C11 C12 C4 . . . . -0.49(15) ?
    O17 C9 C13 C8 . . . . 6.01(15) ?
    C11 C9 C13 C8 . . . . -178.49(9) ?
    O17 C9 C13 C14 . . . . -173.68(8) ?
    C11 C9 C13 C14 . . . . 1.82(14) ?
    C7 C8 C13 C9 . . . . -179.10(10) ?
    C7 C8 C13 C14 . . . . 0.59(16) ?
    C12 N10 C14 C5 . . . . 179.97(9) ?
    C12 N10 C14 C13 . . . . -0.39(15) ?
    C6 C5 C14 N10 . . . . -179.41(11) ?
    C6 C5 C14 C13 . . . . 0.93(17) ?
    C9 C13 C14 N10 . . . . -1.08(14) ?
    C8 C13 C14 N10 . . . . 179.21(9) ?
    C9 C13 C14 C5 . . . . 178.57(9) ?
    C8 C13 C14 C5 . . . . -1.14(14) ?
    C1 C2 O15 C16 . . . . 3.06(18) ?
    C3 C2 O15 C16 . . . . -176.11(12) ?
    C13 C9 O17 C18 . . . . -88.82(11) ?
    C11 C9 O17 C18 . . . . 95.56(11) ?
    C9 O17 C18 C19 . . . . 4.98(14) ?
    C9 O17 C18 C23 . . . . -175.51(9) ?
    C23 C18 C19 C20 . . . . 1.71(16) ?
    O17 C18 C19 C20 . . . . -178.82(9) ?
    C18 C19 C20 C21 . . . . -0.10(17) ?
    C19 C20 C21 C22 . . . . -0.95(19) ?
    C20 C21 C22 C23 . . . . 0.4(2) ?
    C21 C22 C23 C18 . . . . 1.14(18) ?
    C19 C18 C23 C22 . . . . -2.23(16) ?
    O17 C18 C23 C22 . . . . 178.25(10) ?
loop_
    _geom_hbond_atom_site_label_D
    _geom_hbond_atom_site_label_H
    _geom_hbond_atom_site_label_A
    _geom_hbond_site_symmetry_D
    _geom_hbond_site_symmetry_H
    _geom_hbond_site_symmetry_A
    _geom_hbond_distance_DH
    _geom_hbond_distance_HA
    _geom_hbond_distance_DA
    _geom_hbond_angle_DHA
    _geom_hbond_publ_flag
    C19 H19 N10 1_555 1_555 5_556 0.93 2.60 3.487(2) 160 y
    C6 H6 <i>Cg</i>4 1_555 1_555 3_556 0.93 2.80 3.459(2) 129 y
    C16 H16B <i>Cg</i>4 1_555 1_555 6_555 0.96 2.94 3.658(2) 133 y
    C20 H20 <i>Cg</i>2 1_555 1_555 1_455 0.93 2.71 3.576(2) 156 y
