# Supplementary material for: 2-Meth­oxy-9-phenoxy­acridine
Source: Acta Crystallogr Sect E Struct Rep Online. 2010 Mar 13;66(Pt 4):o828–9. doi: 10.1107/S1600536810008962 (PMC2984048; doi:10.1107/S1600536810008962)
Supplement: Supplementary file 2 [file e-66-0o828-Isup2.hkl]

# 
# h,k,l, Fc-squared, Fo-squared, sigma(Fo-squared) and status flag 
# 
data_I
_shelx_title ' AS130608 in Pbca' 
_shelx_refln_list_code          4 
_shelx_F_calc_maximum      288.38 
_exptl_crystal_F_000      1264.00 
_reflns_d_resolution_high  0.8378 
 
loop_ 
 _symmetry_equiv_pos_as_xyz 
 'x, y, z' 
 '-x+1/2, -y, z+1/2' 
 '-x, y+1/2, -z+1/2' 
 'x+1/2, -y+1/2, -z' 
 '-x, -y, -z' 
 'x-1/2, y, -z-1/2' 
 'x, -y-1/2, z-1/2' 
 '-x-1/2, y-1/2, z' 
 
_cell_length_a     8.3042 
_cell_length_b    15.5101 
_cell_length_c    24.0192 
_cell_angle_alpha  90.000 
_cell_angle_beta   90.000 
_cell_angle_gamma  90.000 
 
_shelx_F_squared_multiplier     1.000 
 
loop_ 
 _refln_index_h 
 _refln_index_k 
 _refln_index_l 
 _refln_F_squared_calc 
 _refln_F_squared_meas 
 _refln_F_squared_sigma 
 _refln_observed_status 
   2   0   0    17361.63    16965.63    117.87 o 
   4   0   0     1709.35     1593.32     10.21 o 
   6   0   0      284.26      303.48      2.48 o 
   8   0   0        0.27        0.20      3.06 o 
   2   1   0    28582.86    28235.71    154.82 o 
   4   1   0      272.07      297.95      1.53 o 
   6   1   0       71.47       68.92      1.33 o 
   8   1   0        6.16        6.24      2.15 o 
   2   2   0    83165.47    90332.77    774.28 o 
   4   2   0      186.00      185.56      1.13 o 
   6   2   0      980.88      975.68      6.41 o 
   8   2   0       41.10       43.96      1.93 o 
   2   3   0    52796.25    55184.19    195.26 o 
   4   3   0      883.01      809.46      3.08 o 
   6   3   0      392.90      406.13      3.35 o 
   8   3   0       64.26       71.93      1.92 o 
   0   4   0    20155.73    19451.42    111.62 o 
   2   4   0      650.76      632.89      4.15 o 
   4   4   0     5089.23     5098.00     20.03 o 
   6   4   0      204.03      200.01      1.63 o 
   8   4   0        7.63        6.81      1.95 o 
   2   5   0      654.94      602.99      2.76 o 
   4   5   0     7709.43     7849.15     31.78 o 
   6   5   0     1028.09     1010.32      5.93 o 
   8   5   0       49.78       65.03      2.33 o 
   0   6   0     1383.95     1289.82     14.94 o 
   2   6   0     1906.11     1755.92      6.91 o 
   4   6   0      174.99      174.16      1.39 o 
   6   6   0       25.63       34.87      1.20 o 
   8   6   0       28.71       22.40      2.83 o 
   2   7   0     2149.96     2207.18     13.16 o 
   4   7   0      632.38      599.48      3.32 o 
   6   7   0      863.19      894.84      5.93 o 
   8   7   0      220.78      228.88      3.59 o 
   0   8   0     2414.56     2577.31     24.05 o 
   2   8   0       60.32       61.44      1.54 o 
   4   8   0       13.35       13.32      1.41 o 
   6   8   0      393.69      386.12      3.17 o 
   8   8   0        1.58        4.95      3.31 o 
   2   9   0      160.18      148.43      2.45 o 
   4   9   0        3.00        4.64      1.90 o 
   6   9   0      293.79      320.73      2.65 o 
   8   9   0       87.01       74.28      3.58 o 
   0  10   0     3183.12     3403.33     31.14 o 
   2  10   0     4318.72     4606.68     41.72 o 
   4  10   0       26.73       23.42      1.88 o 
   6  10   0        6.66        7.20      2.07 o 
   8  10   0        3.64        5.66      3.60 o 
   2  11   0     2112.05     2168.65     16.01 o 
   4  11   0      157.13      156.22      2.48 o 
   6  11   0      112.95       98.47      4.08 o 
   0  12   0      180.72      192.07      3.41 o 
   2  12   0       23.20       26.37      1.70 o 
   4  12   0      277.06      282.31      3.09 o 
   6  12   0        1.59        2.56      2.95 o 
   2  13   0      269.72      264.20      4.13 o 
   4  13   0      511.81      529.76      3.75 o 
   6  13   0        0.52       -0.81      3.44 o 
   0  14   0       12.54        9.63      2.76 o 
   2  14   0        0.81        0.15      1.81 o 
   4  14   0       57.41       46.22      2.91 o 
   6  14   0       21.61       21.57      3.77 o 
   2  15   0       68.26       69.86      2.12 o 
   4  15   0       18.11       17.88      3.01 o 
   0  16   0       65.29       63.79      4.24 o 
   2  16   0       33.00       32.18      3.74 o 
   4  16   0       30.79       38.52      3.75 o 
   2  17   0        0.49        3.90      3.96 o 
   0  18   0       34.07       37.92      6.76 o 
   2  18   0        7.11        7.71      4.04 o 
   2   1   1      464.75      464.28      2.11 o 
   3   1   1     1037.54     1056.40      3.23 o 
   4   1   1     2115.91     2125.57      5.34 o 
   5   1   1      209.73      196.74      2.29 o 
   6   1   1        8.61        7.43      0.86 o 
   7   1   1        4.27        4.31      1.13 o 
   8   1   1        8.74        8.41      1.47 o 
   9   1   1        0.39        0.85      1.68 o 
   1   2   1      807.55      715.81      3.46 o 
   2   2   1    15485.04    14853.77     39.13 o 
   3   2   1     6194.31     6260.15     14.11 o 
   4   2   1      411.80      419.53      2.13 o 
   5   2   1      154.38      151.65      0.91 o 
   6   2   1        1.11        1.16      0.53 o 
   7   2   1       23.87       20.96      1.12 o 
   8   2   1        0.62       -0.13      1.30 o 
   9   2   1        6.20        5.05      1.75 o 
   1   3   1    12300.78    12013.86     30.85 o 
   2   3   1     2994.82     2880.61      6.19 o 
   3   3   1     5377.71     5250.47     10.96 o 
   4   3   1     4595.63     4650.55     10.53 o 
   5   3   1      393.30      407.21      1.53 o 
   6   3   1       48.34       44.26      0.85 o 
   7   3   1      114.47      114.48      1.29 o 
   8   3   1        2.66        2.10      1.37 o 
   9   3   1        8.70        9.91      1.61 o 
   0   4   1    26788.89    26080.89    117.07 o 
   1   4   1        1.14        4.25      1.04 o 
   2   4   1     4445.02     4141.44      8.69 o 
   3   4   1      234.59      236.48      0.87 o 
   4   4   1      643.54      583.44      1.49 o 
   5   4   1     1410.57     1410.09      3.90 o 
   6   4   1      449.07      443.85      2.26 o 
   7   4   1       12.76       12.04      0.93 o 
   8   4   1        2.30        2.03      1.38 o 
   9   4   1       14.10       13.09      1.75 o 
   1   5   1     5012.51     4839.30     13.49 o 
   2   5   1     1217.35     1126.28      2.88 o 
   3   5   1        8.60        6.05      0.65 o 
   4   5   1     4540.04     4485.28     10.20 o 
   5   5   1     2507.85     2606.34      8.07 o 
   6   5   1       55.37       56.64      0.96 o 
   7   5   1       83.04       88.05      1.05 o 
   8   5   1      136.01      134.84      1.91 o 
   9   5   1       10.54        5.13      1.89 o 
   0   6   1      364.31      390.65      3.66 o 
   1   6   1      670.78      643.67      2.82 o 
   2   6   1     2905.06     3040.07      8.42 o 
   3   6   1     1543.25     1661.21      5.30 o 
   4   6   1      831.43      772.01      2.35 o 
   5   6   1        0.05        0.26      0.81 o 
   6   6   1     1880.28     1899.61      5.97 o 
   7   6   1        2.29        2.59      0.93 o 
   8   6   1       37.05       40.37      2.05 o 
   9   6   1        3.18        2.86      2.07 o 
   1   7   1      487.10      492.18      2.21 o 
   2   7   1      113.84      124.22      1.10 o 
   3   7   1     1692.19     1764.01      7.66 o 
   4   7   1        3.42        3.82      0.84 o 
   5   7   1       49.01       48.49      0.90 o 
   6   7   1     1288.22     1321.05      3.06 o 
   7   7   1      134.72      122.33      1.32 o 
   8   7   1        0.76        0.08      2.14 o 
   9   7   1       11.06       13.10      2.17 o 
   0   8   1     3672.34     3876.84     33.98 o 
   1   8   1     3714.03     3850.10     13.47 o 
   2   8   1       38.20       37.25      1.00 o 
   3   8   1      349.89      362.00      2.15 o 
   4   8   1       16.59       15.29      0.75 o 
   5   8   1      614.36      610.58      2.55 o 
   6   8   1      608.89      586.66      4.12 o 
   7   8   1      122.53      112.04      1.55 o 
   8   8   1       11.31        9.34      2.31 o 
   1   9   1       99.06      125.15      1.14 o 
   2   9   1       88.43       73.93      1.05 o 
   3   9   1        6.82        4.79      0.69 o 
   4   9   1      148.92      155.45      1.52 o 
   5   9   1        9.86        9.73      1.12 o 
   6   9   1      118.98      121.22      1.59 o 
   7   9   1       43.52       48.01      2.26 o 
   8   9   1      110.57      108.94      2.74 o 
   0  10   1       72.51       82.87      1.72 o 
   1  10   1     1664.66     1750.69      8.86 o 
   2  10   1      192.24      196.42      2.11 o 
   3  10   1       37.87       36.20      1.06 o 
   4  10   1       12.89       12.88      1.35 o 
   5  10   1       94.61       94.60      1.47 o 
   6  10   1      100.04       94.16      1.73 o 
   7  10   1      161.45      165.67      2.63 o 
   8  10   1       83.98       81.57      2.69 o 
   1  11   1      450.09      496.85      2.30 o 
   2  11   1        0.05        0.94      0.99 o 
   3  11   1       18.94       20.45      1.37 o 
   4  11   1        0.00        0.51      1.44 o 
   5  11   1       40.12       44.94      1.68 o 
   6  11   1       86.45       88.72      2.47 o 
   7  11   1        6.32        4.28      2.40 o 
   0  12   1       27.57       28.96      1.91 o 
   1  12   1      128.38      130.05      1.57 o 
   2  12   1      309.12      300.35      2.34 o 
   3  12   1        6.48        6.57      1.58 o 
   4  12   1       61.43       61.27      1.67 o 
   5  12   1        2.30        1.71      1.83 o 
   6  12   1       65.28       67.61      2.33 o 
   7  12   1       19.24       18.62      2.66 o 
   1  13   1       17.77       16.58      1.38 o 
   2  13   1        0.34        1.54      1.24 o 
   3  13   1      146.25      142.94      1.95 o 
   4  13   1        0.87        1.75      1.78 o 
   5  13   1       59.31       54.03      2.29 o 
   6  13   1      146.68      138.61      2.70 o 
   7  13   1       13.79        9.36      2.64 o 
   0  14   1      222.01      222.98      2.66 o 
   1  14   1       24.24       27.54      1.59 o 
   2  14   1        7.42        7.08      1.30 o 
   3  14   1      223.98      237.18      2.80 o 
   4  14   1       19.35       20.25      2.12 o 
   5  14   1        0.00        1.47      2.63 o 
   6  14   1       11.10       12.49      2.72 o 
   1  15   1       36.56       35.71      1.71 o 
   2  15   1        1.45        2.93      1.77 o 
   3  15   1        4.89        5.39      2.13 o 
   4  15   1       33.98       31.24      2.10 o 
   5  15   1       64.03       66.73      2.75 o 
   0  16   1       22.88       27.34      2.73 o 
   1  16   1        0.00       -0.58      1.96 o 
   2  16   1       53.58       59.43      2.62 o 
   3  16   1        2.63        4.19      2.15 o 
   4  16   1       29.28       36.93      2.47 o 
   1  17   1        0.19        2.62      2.57 o 
   2  17   1       11.78       12.00      2.67 o 
   3  17   1       25.06       22.96      2.47 o 
   0  18   1      219.05      237.05      5.45 o 
   1  18   1        3.04        1.68      2.56 o 
   2  18   1       52.98       62.60      3.12 o 
   1   0   2     2805.78     2741.33     30.17 o 
   2   0   2    12837.87    11842.83     53.19 o 
   3   0   2     1813.56     1721.01      6.95 o 
   4   0   2      132.19      178.80      1.11 o 
   5   0   2       40.99       47.03      1.02 o 
   6   0   2       78.95       77.72      1.87 o 
   7   0   2      676.51      701.70      4.51 o 
   8   0   2       97.03       87.13      2.35 o 
   9   0   2       69.54       72.53      2.75 o 
   1   1   2     1602.01     1551.55      6.71 o 
   2   1   2     1424.73     1354.70      4.52 o 
   3   1   2     2007.01     1995.94      4.85 o 
   4   1   2      180.44      180.86      0.81 o 
   5   1   2     1098.99     1167.20      5.78 o 
   6   1   2      297.47      288.92      1.95 o 
   7   1   2       27.56       25.87      1.18 o 
   8   1   2       76.51       75.48      1.52 o 
   9   1   2        2.04        1.71      1.75 o 
   0   2   2        1.70       10.28      1.22 o 
   1   2   2    22933.26    22949.74     65.12 o 
   2   2   2    14993.61    14902.42     27.33 o 
   3   2   2      712.82      699.14      1.96 o 
   4   2   2      902.62      849.85      3.80 o 
   5   2   2      679.40      675.94      2.72 o 
   6   2   2        0.04        0.72      0.69 o 
   7   2   2      224.11      234.18      1.41 o 
   8   2   2        6.60        8.66      1.33 o 
   9   2   2       10.40        9.22      1.67 o 
   1   3   2     2779.66     2644.57      8.90 o 
   2   3   2     6816.96     6701.75     16.21 o 
   3   3   2     2505.40     2454.69      6.18 o 
   4   3   2       98.61       97.38      0.74 o 
   5   3   2      868.56      926.27      2.86 o 
   6   3   2       62.55       63.36      0.93 o 
   7   3   2       22.80       26.04      0.80 o 
   8   3   2      300.93      313.72      1.94 o 
   9   3   2       73.83       68.84      2.00 o 
   0   4   2     3947.17     3829.57     15.72 o 
   1   4   2     3244.26     3052.73     10.09 o 
   2   4   2        9.87       21.17      0.68 o 
   3   4   2      695.07      693.24      2.06 o 
   4   4   2     7972.54     8036.45     24.20 o 
   5   4   2       89.47      109.83      0.82 o 
   6   4   2      104.05      101.84      1.09 o 
   7   4   2      152.00      154.55      1.25 o 
   8   4   2      130.37      126.71      1.66 o 
   9   4   2      154.43      160.42      2.19 o 
   1   5   2     1829.76     1745.14      5.02 o 
   2   5   2      363.78      412.18      1.75 o 
   3   5   2     2392.08     2366.72      3.88 o 
   4   5   2     1566.31     1471.01      3.35 o 
   5   5   2       45.62       40.04      0.78 o 
   6   5   2        0.16       -0.22      0.86 o 
   7   5   2       41.68       38.11      0.89 o 
   8   5   2        6.97        5.07      1.72 o 
   9   5   2       47.84       45.36      2.21 o 
   0   6   2       64.02       64.64      1.47 o 
   1   6   2       29.47       42.51      0.93 o 
   2   6   2     3695.21     3683.10     10.75 o 
   3   6   2       47.96       47.00      0.77 o 
   4   6   2     1260.16     1267.43      4.24 o 
   5   6   2      856.58      852.55      2.41 o 
   6   6   2     1930.08     1940.93      7.19 o 
   7   6   2       39.43       46.21      1.10 o 
   8   6   2        9.84        7.74      1.91 o 
   9   6   2        0.95       -0.34      2.24 o 
   1   7   2     1177.17     1153.66      5.72 o 
   2   7   2       40.26       58.20      0.94 o 
   3   7   2       75.11       58.64      0.84 o 
   4   7   2        5.27        4.89      0.79 o 
   5   7   2       92.06       85.27      0.98 o 
   6   7   2      940.89      947.64      3.75 o 
   7   7   2      294.85      290.01      1.90 o 
   8   7   2       31.04       30.99      2.04 o 
   9   7   2        2.48        1.66      2.31 o 
   0   8   2     4810.24     5030.15     45.41 o 
   1   8   2      614.44      596.79      2.40 o 
   2   8   2      457.60      479.29      2.52 o 
   3   8   2       27.15       20.84      0.74 o 
   4   8   2      128.36      113.19      1.69 o 
   5   8   2        7.27        6.76      1.07 o 
   6   8   2       96.59       93.08      1.34 o 
   7   8   2       28.66       27.87      1.50 o 
   8   8   2       89.21       80.99      2.44 o 
   1   9   2      388.96      409.14      2.29 o 
   2   9   2       14.12       17.37      1.05 o 
   3   9   2       65.69       60.41      0.89 o 
   4   9   2        6.50        7.79      0.89 o 
   5   9   2      342.63      346.76      2.36 o 
   6   9   2       43.57       45.83      1.22 o 
   7   9   2       11.08       10.60      2.05 o 
   8   9   2      108.43      106.49      2.72 o 
   0  10   2        1.65        1.64      1.44 o 
   1  10   2        4.78        5.00      0.99 o 
   2  10   2       10.87        6.46      1.20 o 
   3  10   2       33.36       30.43      1.00 o 
   4  10   2       12.29       11.04      1.27 o 
   5  10   2      345.51      357.45      1.96 o 
   6  10   2       93.00      102.13      1.77 o 
   7  10   2        3.20        2.99      2.13 o 
   8  10   2      196.89      198.68      3.17 o 
   1  11   2      196.55      206.14      1.90 o 
   2  11   2       16.97       23.40      1.36 o 
   3  11   2      193.26      201.65      1.64 o 
   4  11   2       22.28       18.91      1.65 o 
   5  11   2        6.03        7.54      1.56 o 
   6  11   2       11.97       12.46      2.11 o 
   7  11   2       70.16       62.29      2.45 o 
   0  12   2       38.14       32.85      1.98 o 
   1  12   2       40.25       40.46      1.46 o 
   2  12   2      133.44      125.93      1.86 o 
   3  12   2       70.96       73.41      1.49 o 
   4  12   2       58.76       58.34      1.76 o 
   5  12   2      187.26      174.18      2.32 o 
   6  12   2        6.60        5.87      2.33 o 
   7  12   2      171.29      199.30      2.86 o 
   1  13   2      104.71      104.53      1.67 o 
   2  13   2       21.40       21.58      1.70 o 
   3  13   2       10.55        9.35      1.65 o 
   4  13   2        9.59        7.95      1.73 o 
   5  13   2       74.25       80.89      2.39 o 
   6  13   2        6.96        6.82      2.11 o 
   7  13   2       24.14       27.27      2.94 o 
   0  14   2        5.97        8.52      2.17 o 
   1  14   2        2.81        2.70      1.50 o 
   2  14   2       11.69       11.61      1.63 o 
   3  14   2      388.69      368.43      2.76 o 
   4  14   2       13.89       11.36      2.19 o 
   5  14   2      149.62      137.72      2.70 o 
   6  14   2        8.88       14.08      2.54 o 
   1  15   2        5.13        4.61      1.73 o 
   2  15   2       28.31       29.86      1.86 o 
   3  15   2        2.33        3.90      2.10 o 
   4  15   2       28.02       25.32      2.34 o 
   5  15   2       31.62       29.32      2.55 o 
   0  16   2      101.89       94.56      3.08 o 
   1  16   2      228.53      233.54      2.45 o 
   2  16   2       40.08       35.79      2.61 o 
   3  16   2       31.27       25.14      2.26 o 
   4  16   2       13.37       13.62      2.32 o 
   1  17   2      239.63      242.94      3.11 o 
   2  17   2        0.91        2.74      2.57 o 
   3  17   2        0.34        2.60      2.84 o 
   0  18   2       30.98       30.61      4.86 o 
   1  18   2      110.32      102.06      2.89 o 
   2  18   2       18.37       20.93      2.97 o 
   1   1   3     4159.69     3844.54     12.05 o 
   2   1   3      108.63       85.72      0.67 o 
   3   1   3      174.86      151.94      0.89 o 
   4   1   3      415.21      423.22      1.48 o 
   5   1   3       76.20       90.17      0.87 o 
   6   1   3      282.39      293.22      1.70 o 
   7   1   3      371.00      367.08      5.06 o 
   8   1   3      126.44      128.39      1.64 o 
   9   1   3       51.74       54.70      1.94 o 
   0   2   3     3769.67     3733.13     14.81 o 
   1   2   3    44300.55    46729.93    159.69 o 
   2   2   3        6.90        4.18      0.59 o 
   3   2   3      213.53      199.21      0.95 o 
   4   2   3     3031.25     2944.06      8.61 o 
   5   2   3       71.48       75.25      0.79 o 
   6   2   3     1239.27     1252.33      5.95 o 
   7   2   3      133.71      123.33      1.30 o 
   8   2   3       23.98       19.18      1.37 o 
   9   2   3       13.38       13.67      1.85 o 
   1   3   3     2167.64     2134.09      5.07 o 
   2   3   3     3656.39     3462.47      7.60 o 
   3   3   3      192.22      190.66      0.83 o 
   4   3   3     1087.28     1159.87      3.91 o 
   5   3   3      246.96      283.72      1.68 o 
   6   3   3      193.43      177.74      1.09 o 
   7   3   3       14.42       13.27      0.87 o 
   8   3   3      152.80      162.52      1.79 o 
   9   3   3      355.78      382.82      2.67 o 
   0   4   3    12120.93    11355.03     26.27 o 
   1   4   3      217.95      221.51      1.96 o 
   2   4   3     3141.16     3024.66      7.52 o 
   3   4   3      734.56      704.14      2.04 o 
   4   4   3        0.04        0.02      0.74 o 
   5   4   3     1616.39     1661.41      5.51 o 
   6   4   3      177.74      167.68      1.08 o 
   7   4   3      185.73      190.10      2.00 o 
   8   4   3       37.35       35.31      1.33 o 
   9   4   3      150.93      152.00      2.27 o 
   1   5   3     4401.70     4234.48     12.10 o 
   2   5   3        2.14        4.49      0.63 o 
   3   5   3     3732.11     3735.38      9.46 o 
   4   5   3     2862.13     2930.27      7.70 o 
   5   5   3       10.72       10.89      0.72 o 
   6   5   3        0.08       -0.19      0.88 o 
   7   5   3        9.65       10.61      0.78 o 
   8   5   3       94.35       83.19      1.50 o 
   9   5   3       52.59       55.64      2.29 o 
   0   6   3      636.94      648.81      5.92 o 
   1   6   3      622.07      631.16      2.17 o 
   2   6   3      219.56      219.91      1.14 o 
   3   6   3     2190.26     2337.09      6.95 o 
   4   6   3      183.58      182.49      1.10 o 
   5   6   3        3.31        4.01      0.75 o 
   6   6   3      731.43      736.43      2.84 o 
   7   6   3       92.68       98.70      1.21 o 
   8   6   3       64.86       67.25      1.86 o 
   9   6   3       45.52       42.65      2.28 o 
   1   7   3      589.00      563.44      2.64 o 
   2   7   3      378.99      437.33      1.49 o 
   3   7   3       40.98       38.67      0.83 o 
   4   7   3       67.78       61.12      0.89 o 
   5   7   3      103.92      105.38      1.08 o 
   6   7   3      495.59      487.09      2.65 o 
   7   7   3      595.56      581.47      2.40 o 
   8   7   3        3.96        2.80      1.96 o 
   9   7   3       42.18       43.41      2.40 o 
   0   8   3     1316.37     1385.54      7.31 o 
   1   8   3     1049.62     1033.92      5.38 o 
   2   8   3      247.24      251.32      1.37 o 
   3   8   3       97.96      123.56      0.90 o 
   4   8   3      271.17      269.43      1.83 o 
   5   8   3      433.40      438.33      1.78 o 
   6   8   3     1018.74     1029.32      6.14 o 
   7   8   3        2.55        2.44      1.51 o 
   8   8   3       77.16       71.69      2.44 o 
   1   9   3     2294.57     2392.75     12.67 o 
   2   9   3        0.01        1.14      1.10 o 
   3   9   3       28.01       26.36      0.82 o 
   4   9   3        2.06        2.43      0.82 o 
   5   9   3       46.18       43.64      1.33 o 
   6   9   3       12.44       10.49      1.40 o 
   7   9   3      353.36      330.34      2.82 o 
   8   9   3      339.10      336.66      3.22 o 
   0  10   3       22.75       12.18      1.49 o 
   1  10   3       21.69       21.95      1.08 o 
   2  10   3       40.28       47.80      1.22 o 
   3  10   3       30.34       28.37      0.97 o 
   4  10   3       50.93       62.20      1.18 o 
   5  10   3       95.73       99.05      1.31 o 
   6  10   3        6.34        5.99      1.08 o 
   7  10   3        1.81        4.10      2.22 o 
   8  10   3      129.41      114.50      3.01 o 
   1  11   3      253.20      261.84      2.76 o 
   2  11   3       60.57       67.69      1.54 o 
   3  11   3      887.73      897.57      4.64 o 
   4  11   3       13.35       11.26      1.07 o 
   5  11   3      221.47      207.89      2.04 o 
   6  11   3        0.00        1.45      2.18 o 
   7  11   3       80.66       68.50      2.42 o 
   0  12   3       43.90       47.27      2.12 o 
   1  12   3      403.29      408.01      2.18 o 
   2  12   3       10.28        9.42      1.36 o 
   3  12   3      166.50      167.14      1.36 o 
   4  12   3       34.71       41.71      1.54 o 
   5  12   3        4.78        2.17      1.80 o 
   6  12   3       74.83       73.09      2.55 o 
   7  12   3        0.23        1.20      2.44 o 
   1  13   3        3.80        3.63      1.42 o 
   2  13   3       11.75        9.56      1.70 o 
   3  13   3      318.57      308.70      2.00 o 
   4  13   3       75.46       69.50      2.15 o 
   5  13   3        4.01        1.38      2.19 o 
   6  13   3        0.83        0.27      2.36 o 
   0  14   3      249.16      265.34      4.08 o 
   1  14   3       20.38       20.28      1.51 o 
   2  14   3       35.63       29.96      1.80 o 
   3  14   3        1.35        0.93      1.06 o 
   4  14   3        1.09        0.77      2.21 o 
   5  14   3       22.58       15.89      2.32 o 
   6  14   3       24.12       26.22      2.49 o 
   1  15   3        2.25        3.02      1.69 o 
   2  15   3      115.55      108.49      2.26 o 
   3  15   3      177.86      163.97      2.77 o 
   4  15   3        9.02        7.56      2.25 o 
   5  15   3        5.92        1.46      2.38 o 
   0  16   3      511.36      535.08      4.57 o 
   1  16   3       11.46       13.48      1.91 o 
   2  16   3       22.63       19.13      2.36 o 
   3  16   3       53.04       49.94      2.29 o 
   4  16   3       32.79       36.46      2.48 o 
   1  17   3       29.81       31.85      2.47 o 
   2  17   3        0.77        3.06      2.79 o 
   3  17   3       32.46       38.86      2.64 o 
   0  18   3      199.52      179.56      4.86 o 
   1  18   3      114.48      114.08      2.92 o 
   2  18   3       35.10       37.59      3.10 o 
   0   0   4     2135.55     1929.29     15.56 o 
   1   0   4     7877.19     7044.32     37.46 o 
   2   0   4     1754.93     1660.17      4.46 o 
   3   0   4     2325.50     2384.59      7.69 o 
   4   0   4     1263.47     1119.47      4.83 o 
   5   0   4        0.33        0.90      1.06 o 
   6   0   4      158.52      170.84      1.58 o 
   7   0   4       73.83       80.87      1.59 o 
   8   0   4        1.31        2.23      2.25 o 
   9   0   4       44.92       39.02      2.61 o 
   1   1   4       24.97       29.78      0.62 o 
   2   1   4      437.30      387.98      1.15 o 
   3   1   4      531.06      523.84      1.55 o 
   4   1   4     2590.54     2635.58      7.45 o 
   5   1   4      574.59      606.19      2.11 o 
   6   1   4      767.01      796.16      3.79 o 
   7   1   4       62.96       68.54      1.16 o 
   8   1   4       54.76       54.05      1.62 o 
   9   1   4       58.85       49.38      1.91 o 
   0   2   4     1718.41     1566.21      5.50 o 
   1   2   4      820.72      795.37      3.10 o 
   2   2   4     1477.69     1360.26      2.85 o 
   3   2   4        2.61        0.71      0.58 o 
   4   2   4      774.67      769.94      3.23 o 
   5   2   4      447.60      432.48      1.67 o 
   6   2   4      470.27      461.39      2.41 o 
   7   2   4      165.79      158.12      1.40 o 
   8   2   4      120.16      108.68      3.02 o 
   9   2   4       26.11       23.42      1.84 o 
   1   3   4     5621.66     5394.46     13.19 o 
   2   3   4      429.94      399.54      1.50 o 
   3   3   4      641.76      577.21      1.84 o 
   4   3   4       73.45       75.78      0.73 o 
   5   3   4       82.05       82.84      0.71 o 
   6   3   4      293.87      287.21      1.54 o 
   7   3   4      145.88      148.28      1.17 o 
   8   3   4       75.87       74.49      1.19 o 
   9   3   4      137.04      157.12      2.31 o 
   0   4   4    17011.13    16178.15     41.99 o 
   1   4   4     1448.94     1405.48      3.95 o 
   2   4   4      284.85      265.34      1.31 o 
   3   4   4     5357.37     5418.41     11.08 o 
   4   4   4     1258.44     1327.69      3.72 o 
   5   4   4       72.82       69.46      0.74 o 
   6   4   4      165.22      169.06      1.03 o 
   7   4   4       91.20       98.04      1.36 o 
   8   4   4      412.70      410.54      3.02 o 
   9   4   4      214.29      211.55      2.55 o 
   1   5   4      968.57      874.09      2.76 o 
   2   5   4     1961.81     2029.49      5.30 o 
   3   5   4     1972.15     2022.45      8.74 o 
   4   5   4       33.96       41.32      0.76 o 
   5   5   4       12.23       15.75      0.72 o 
   6   5   4       34.84       37.75      0.92 o 
   7   5   4      559.40      566.72      4.52 o 
   8   5   4       37.78       34.45      1.49 o 
   9   5   4        8.23        5.94      2.08 o 
   0   6   4     1611.47     1490.96      7.16 o 
   1   6   4     1400.93     1370.61      4.88 o 
   2   6   4     3030.97     3226.48      9.58 o 
   3   6   4     1039.38     1076.21      3.47 o 
   4   6   4        6.07        5.19      0.62 o 
   5   6   4      241.31      254.99      1.12 o 
   6   6   4     1969.58     2042.38      7.29 o 
   7   6   4      168.27      180.40      1.34 o 
   8   6   4        5.99        5.18      1.73 o 
   9   6   4       71.97       75.93      2.41 o 
   1   7   4      140.03      150.67      1.19 o 
   2   7   4       72.29       57.81      0.97 o 
   3   7   4      220.35      208.49      1.27 o 
   4   7   4      215.00      208.66      1.66 o 
   5   7   4      172.45      170.31      1.14 o 
   6   7   4       57.49       63.31      1.16 o 
   7   7   4      239.83      247.67      1.54 o 
   8   7   4      102.67      101.46      2.12 o 
   9   7   4        1.41        1.84      2.38 o 
   0   8   4      276.00      331.47      2.80 o 
   1   8   4      308.87      289.97      1.73 o 
   2   8   4      854.75      813.78      3.44 o 
   3   8   4      296.47      300.64      1.70 o 
   4   8   4      611.79      596.97      2.96 o 
   5   8   4     3126.70     3166.94     13.44 o 
   6   8   4       18.15       16.02      1.27 o 
   7   8   4      152.01      137.08      1.82 o 
   8   8   4       48.95       42.88      2.21 o 
   1   9   4       94.58       98.13      1.29 o 
   2   9   4        0.01        0.27      0.88 o 
   3   9   4      302.08      280.84      1.78 o 
   4   9   4      281.82      265.02      1.73 o 
   5   9   4        0.57        0.16      1.19 o 
   6   9   4        3.76        2.08      1.59 o 
   7   9   4      467.65      449.43      3.73 o 
   8   9   4      198.50      201.24      2.92 o 
   0  10   4        0.01        0.55      1.52 o 
   1  10   4        0.00        0.78      1.03 o 
   2  10   4       52.77       46.31      0.97 o 
   3  10   4      506.77      490.02      2.63 o 
   4  10   4       81.78       79.65      1.27 o 
   5  10   4       19.31       23.59      1.13 o 
   6  10   4      671.22      694.12      4.47 o 
   7  10   4      193.51      166.00      2.55 o 
   8  10   4       59.45       46.05      2.70 o 
   1  11   4        0.15        1.08      1.31 o 
   2  11   4      186.38      190.34      2.06 o 
   3  11   4      272.16      272.60      1.72 o 
   4  11   4       16.18       12.67      0.95 o 
   5  11   4       61.94       60.82      1.57 o 
   6  11   4      139.29      146.99      2.74 o 
   7  11   4       12.71       14.99      2.23 o 
   0  12   4      195.99      193.59      2.48 o 
   1  12   4        9.40        8.17      1.36 o 
   2  12   4       46.60       46.69      1.41 o 
   3  12   4        0.89        1.14      1.09 o 
   4  12   4      145.29      123.58      1.48 o 
   5  12   4       20.28       16.31      2.20 o 
   6  12   4        2.27        1.98      2.30 o 
   7  12   4       49.56       50.42      2.78 o 
   1  13   4      130.47      129.46      1.59 o 
   2  13   4        0.01        0.95      1.71 o 
   3  13   4      122.38      122.15      2.04 o 
   4  13   4      265.05      251.85      2.48 o 
   5  13   4        8.50        7.71      2.19 o 
   6  13   4        1.87        3.26      2.50 o 
   0  14   4      189.21      198.05      3.04 o 
   1  14   4       92.10      108.50      1.75 o 
   2  14   4      109.06       95.27      2.13 o 
   3  14   4       21.31       17.63      1.37 o 
   4  14   4       17.23       18.01      2.15 o 
   5  14   4        9.74        8.08      2.29 o 
   6  14   4       11.29       11.64      2.46 o 
   1  15   4       31.12       34.27      2.04 o 
   2  15   4      216.57      205.49      2.47 o 
   3  15   4       62.59       54.98      2.34 o 
   4  15   4        3.72        3.40      2.26 o 
   5  15   4       12.15        9.14      2.38 o 
   0  16   4        8.51       10.12      2.63 o 
   1  16   4        9.75       11.39      2.14 o 
   2  16   4        0.54        0.47      2.31 o 
   3  16   4        6.60        5.16      2.40 o 
   4  16   4        5.50        2.46      2.45 o 
   1  17   4       11.12        7.71      2.42 o 
   2  17   4        0.06       -1.08      2.61 o 
   3  17   4        3.62        2.81      2.51 o 
   0  18   4      218.01      213.97      5.15 o 
   1  18   4       44.10       46.79      2.83 o 
   1   1   5     1581.16     1504.10      4.47 o 
   2   1   5     2183.41     2080.59      5.64 o 
   3   1   5      229.92      208.78      1.01 o 
   4   1   5       57.53       50.03      0.66 o 
   5   1   5        4.59        4.16      0.63 o 
   6   1   5        0.02        0.06      0.86 o 
   7   1   5       34.09       37.41      1.07 o 
   8   1   5      150.08      145.16      1.82 o 
   9   1   5       15.02       12.94      1.86 o 
   0   2   5    30663.18    31094.93    110.64 o 
   1   2   5      251.81      248.35      1.76 o 
   2   2   5      302.02      303.70      1.27 o 
   3   2   5     1426.44     1377.39      4.22 o 
   4   2   5       23.57       31.22      0.63 o 
   5   2   5      294.09      310.89      1.31 o 
   6   2   5      340.54      357.31      1.67 o 
   7   2   5      412.16      424.87      2.42 o 
   8   2   5      252.09      228.24      1.87 o 
   9   2   5       38.18       37.35      1.90 o 
   1   3   5     3855.52     3634.54      6.63 o 
   2   3   5     1137.86     1132.77      3.19 o 
   3   3   5      648.95      698.63      2.50 o 
   4   3   5      896.11      901.99      2.95 o 
   5   3   5        1.51        0.54      0.58 o 
   6   3   5      278.55      283.76      2.03 o 
   7   3   5       57.06       61.50      1.18 o 
   8   3   5        1.14        1.71      1.23 o 
   9   3   5       26.42       30.06      2.02 o 
   0   4   5     1765.25     1678.05      5.85 o 
   1   4   5     7845.44     7556.43     15.32 o 
   2   4   5     1985.44     1901.80      5.50 o 
   3   4   5       36.68       37.36      0.65 o 
   4   4   5      381.10      409.68      1.26 o 
   5   4   5      121.43      113.79      0.75 o 
   6   4   5       44.30       45.26      0.79 o 
   7   4   5      145.97      142.86      1.27 o 
   8   4   5       37.43       37.70      1.36 o 
   9   4   5      104.09      122.75      2.29 o 
   1   5   5       27.38       31.10      0.88 o 
   2   5   5      718.82      693.67      2.12 o 
   3   5   5        6.75       12.03      0.68 o 
   4   5   5      343.76      363.86      1.66 o 
   5   5   5      320.09      315.58      1.10 o 
   6   5   5      340.23      335.62      2.31 o 
   7   5   5      825.77      869.80      4.59 o 
   8   5   5       21.76       24.73      1.55 o 
   9   5   5      119.60      110.82      2.42 o 
   0   6   5      467.46      466.55      3.55 o 
   1   6   5      628.42      668.48      2.68 o 
   2   6   5      145.55      163.35      0.91 o 
   3   6   5      154.68      129.34      1.33 o 
   4   6   5       26.98       30.63      0.72 o 
   5   6   5      773.80      770.68      2.71 o 
   6   6   5       34.54       40.82      1.02 o 
   7   6   5      538.62      545.07      2.57 o 
   8   6   5      244.76      245.50      2.28 o 
   9   6   5       36.77       33.69      2.54 o 
   1   7   5     1081.14     1067.64      5.20 o 
   2   7   5      431.98      486.14      2.69 o 
   3   7   5      192.38      191.05      1.46 o 
   4   7   5      341.79      349.49      1.64 o 
   5   7   5        5.47        4.64      0.86 o 
   6   7   5       70.72       72.83      1.19 o 
   7   7   5       90.89       98.35      1.46 o 
   8   7   5        5.93        6.55      1.84 o 
   9   7   5        0.53        2.62      2.60 o 
   0   8   5        0.06        1.40      1.30 o 
   1   8   5       83.84       78.59      1.02 o 
   2   8   5      448.38      447.47      3.72 o 
   3   8   5       99.73       90.38      1.07 o 
   4   8   5       52.10       50.52      1.16 o 
   5   8   5      580.86      588.13      2.70 o 
   6   8   5      390.34      420.54      2.10 o 
   7   8   5        5.50        2.10      1.78 o 
   8   8   5       98.42      101.43      2.26 o 
   1   9   5      442.75      463.73      2.37 o 
   2   9   5      758.21      797.21      5.04 o 
   3   9   5       29.84       33.42      0.92 o 
   4   9   5      194.26      178.47      1.41 o 
   5   9   5      437.62      423.73      3.57 o 
   6   9   5       55.09       58.89      1.63 o 
   7   9   5      371.99      361.83      2.91 o 
   8   9   5        0.04        0.42      2.77 o 
   0  10   5      350.03      338.86      2.97 o 
   1  10   5       11.63       11.19      0.96 o 
   2  10   5      546.41      508.02      4.40 o 
   3  10   5      575.72      585.48      3.80 o 
   4  10   5        0.00        0.67      1.21 o 
   5  10   5       39.92       35.89      1.36 o 
   6  10   5       20.39       13.69      1.91 o 
   7  10   5       44.30       42.92      2.24 o 
   8  10   5        1.09        2.54      2.69 o 
   1  11   5        2.04        2.63      1.21 o 
   2  11   5      617.22      594.85      3.77 o 
   3  11   5      650.64      635.17      3.23 o 
   4  11   5        1.02        1.74      1.30 o 
   5  11   5       46.69       43.83      1.38 o 
   6  11   5        9.04        4.49      2.15 o 
   7  11   5       20.85       13.16      2.66 o 
   0  12   5      385.14      385.99      3.18 o 
   1  12   5       76.43       79.23      1.54 o 
   2  12   5       41.58       40.70      1.00 o 
   3  12   5      148.33      136.75      1.71 o 
   4  12   5      155.63      127.60      1.56 o 
   5  12   5       32.50       38.53      1.69 o 
   6  12   5      170.85      152.89      2.74 o 
   7  12   5       34.07       32.42      2.60 o 
   1  13   5      453.52      450.93      3.08 o 
   2  13   5        4.79        5.86      1.03 o 
   3  13   5       15.11       12.91      1.51 o 
   4  13   5       43.36       33.17      1.34 o 
   5  13   5       16.36       11.16      2.12 o 
   6  13   5        6.84        4.10      2.26 o 
   0  14   5      820.02      863.78      6.06 o 
   1  14   5     1060.17     1062.99      5.46 o 
   2  14   5       28.92       24.30      1.22 o 
   3  14   5        0.75        1.95      1.45 o 
   4  14   5        3.07        7.59      2.01 o 
   5  14   5        4.35        1.37      2.31 o 
   6  14   5       18.07       20.01      2.63 o 
   1  15   5       32.50       30.82      1.77 o 
   2  15   5        0.01        0.76      2.13 o 
   3  15   5        4.25        4.51      2.14 o 
   4  15   5        3.03        2.85      2.19 o 
   5  15   5       62.56       63.61      2.75 o 
   0  16   5        3.05        2.27      2.76 o 
   1  16   5       15.83       15.96      2.15 o 
   2  16   5       54.38       47.80      2.45 o 
   3  16   5        2.78        1.93      2.29 o 
   4  16   5       84.97       86.79      2.63 o 
   1  17   5       65.99       66.41      2.65 o 
   2  17   5        0.10        0.26      2.77 o 
   3  17   5       13.32       10.12      2.59 o 
   0  18   5       37.26       38.30      4.45 o 
   1  18   5        0.70       -0.05      3.28 o 
   0   0   6     1230.01     1222.91      5.42 o 
   1   0   6        4.44        5.38      1.01 o 
   2   0   6      245.59      216.28      1.55 o 
   3   0   6     1377.95     1349.38      5.62 o 
   4   0   6      696.71      637.71      3.92 o 
   5   0   6     2282.99     2440.45     12.65 o 
   6   0   6       98.09      106.13      1.42 o 
   7   0   6     1578.34     1538.52     14.61 o 
   8   0   6       82.40       67.91      1.81 o 
   9   0   6        6.03       10.64      2.56 o 
   1   1   6     4805.48     4481.65      8.99 o 
   2   1   6     3988.01     3791.58      8.94 o 
   3   1   6      212.03      191.23      0.87 o 
   4   1   6       30.08       41.55      0.69 o 
   5   1   6       48.39       54.57      0.77 o 
   6   1   6        0.99        0.55      0.93 o 
   7   1   6      846.53      845.45      4.20 o 
   8   1   6       64.88       71.89      1.40 o 
   9   1   6        6.70        4.45      1.92 o 
   0   2   6       96.62       93.80      0.95 o 
   1   2   6     3173.17     2958.30      6.88 o 
   2   2   6      423.28      447.17      1.24 o 
   3   2   6      301.07      301.77      0.94 o 
   4   2   6        3.00        4.08      0.68 o 
   5   2   6      155.28      170.37      0.96 o 
   6   2   6      309.43      300.00      1.76 o 
   7   2   6       16.18       16.24      1.14 o 
   8   2   6        0.48       -0.08      1.24 o 
   9   2   6       13.64       14.71      1.99 o 
   1   3   6      165.92      165.69      0.91 o 
   2   3   6      159.44      146.45      1.06 o 
   3   3   6      160.24      171.43      1.11 o 
   4   3   6      172.69      162.54      1.03 o 
   5   3   6        0.03       -0.02      0.62 o 
   6   3   6      343.71      348.37      1.76 o 
   7   3   6      124.02      129.46      1.31 o 
   8   3   6        0.31        1.68      1.28 o 
   9   3   6       14.62       11.37      1.92 o 
   0   4   6     1824.52     1798.13      7.12 o 
   1   4   6     1899.51     1890.69      4.44 o 
   2   4   6     1415.20     1430.48      3.12 o 
   3   4   6      230.02      198.68      1.12 o 
   4   4   6      199.55      251.60      1.18 o 
   5   4   6       38.27       38.47      0.71 o 
   6   4   6        0.45        0.43      0.71 o 
   7   4   6       13.87       13.17      1.12 o 
   8   4   6       29.42       30.76      1.42 o 
   9   4   6      153.22      162.16      2.36 o 
   1   5   6     2416.84     2316.99      5.60 o 
   2   5   6      417.02      416.67      1.65 o 
   3   5   6       15.29       15.19      0.65 o 
   4   5   6      472.83      467.70      1.98 o 
   5   5   6       12.24       12.01      0.72 o 
   6   5   6      157.86      158.44      1.05 o 
   7   5   6      299.28      306.48      1.64 o 
   8   5   6      264.31      288.53      2.08 o 
   9   5   6       26.22       20.72      2.24 o 
   0   6   6     2349.41     2318.73     12.54 o 
   1   6   6      822.09      774.88      4.12 o 
   2   6   6      719.26      667.85      2.09 o 
   3   6   6       19.83       12.46      0.74 o 
   4   6   6        0.09        0.31      0.67 o 
   5   6   6       77.07       76.53      0.98 o 
   6   6   6       76.28       69.78      1.03 o 
   7   6   6      305.20      320.68      1.79 o 
   8   6   6      103.62       98.70      2.08 o 
   9   6   6        0.34        1.24      2.76 o 
   1   7   6      597.34      598.22      2.93 o 
   2   7   6        0.86        4.08      0.68 o 
   3   7   6       73.74       75.39      0.86 o 
   4   7   6        0.71        1.11      0.65 o 
   5   7   6       76.24       73.77      1.07 o 
   6   7   6      210.12      222.69      1.51 o 
   7   7   6        6.32        5.59      1.37 o 
   8   7   6      132.07      140.03      2.16 o 
   0   8   6      296.16      285.92      3.20 o 
   1   8   6     1316.23     1276.48      6.22 o 
   2   8   6       81.44       91.17      0.90 o 
   3   8   6      512.96      532.56      2.65 o 
   4   8   6       19.29       21.89      1.07 o 
   5   8   6      695.73      662.53      3.72 o 
   6   8   6      219.67      227.68      1.75 o 
   7   8   6        0.18        0.24      1.87 o 
   8   8   6       85.20       79.53      2.21 o 
   1   9   6      623.58      618.93      3.41 o 
   2   9   6        5.34        7.82      0.76 o 
   3   9   6      231.78      214.14      1.56 o 
   4   9   6        7.87        6.81      1.21 o 
   5   9   6      218.65      233.72      1.58 o 
   6   9   6      631.23      653.45      3.32 o 
   7   9   6       14.66       10.12      2.18 o 
   8   9   6        3.46        2.60      2.35 o 
   0  10   6      256.58      257.53      3.29 o 
   1  10   6      183.28      160.32      1.56 o 
   2  10   6      343.28      336.42      2.22 o 
   3  10   6     1047.10      998.20      5.88 o 
   4  10   6      207.86      218.58      1.68 o 
   5  10   6      609.78      652.61      3.65 o 
   6  10   6      257.42      230.82      2.51 o 
   7  10   6      306.90      290.63      3.15 o 
   8  10   6        2.68        2.92      2.41 o 
   1  11   6      104.09      112.32      1.46 o 
   2  11   6      127.83      118.86      1.57 o 
   3  11   6      550.52      571.42      3.01 o 
   4  11   6      203.70      178.45      1.90 o 
   5  11   6      182.77      180.38      1.87 o 
   6  11   6      121.29      124.92      2.60 o 
   7  11   6        5.93        5.37      2.65 o 
   0  12   6      838.83      822.57      4.27 o 
   1  12   6     1295.96     1319.42      8.74 o 
   2  12   6       34.90       37.50      0.98 o 
   3  12   6        4.87        4.66      1.42 o 
   4  12   6      335.18      327.42      2.29 o 
   5  12   6       37.82       40.26      1.88 o 
   6  12   6        9.33        7.13      2.17 o 
   7  12   6        2.57        3.95      2.90 o 
   1  13   6      257.65      263.07      2.16 o 
   2  13   6      238.06      230.37      2.08 o 
   3  13   6      162.52      159.28      1.85 o 
   4  13   6       25.26       19.98      1.79 o 
   5  13   6      127.80      125.26      2.31 o 
   6  13   6        8.23        5.08      2.37 o 
   0  14   6      467.17      470.59      4.05 o 
   1  14   6       28.46       27.39      1.63 o 
   2  14   6        4.39        3.00      1.23 o 
   3  14   6      101.59       98.10      1.94 o 
   4  14   6        1.31        2.15      2.03 o 
   5  14   6      127.54      129.62      2.56 o 
   6  14   6       13.35       12.65      2.68 o 
   1  15   6      293.13      302.69      2.43 o 
   2  15   6      173.38      172.13      2.26 o 
   3  15   6        0.02        1.08      2.02 o 
   4  15   6        6.52        3.13      2.14 o 
   5  15   6        2.06        1.37      2.60 o 
   0  16   6      465.14      521.47      5.89 o 
   1  16   6      146.20      146.51      2.56 o 
   2  16   6       61.02       58.04      2.29 o 
   3  16   6        2.79        0.64      2.45 o 
   4  16   6       29.92       28.11      2.65 o 
   1  17   6        0.59        2.77      2.48 o 
   2  17   6       10.21       11.46      2.46 o 
   3  17   6       32.25       27.53      2.88 o 
   0  18   6       13.45       14.32      4.28 o 
   1  18   6        2.39        3.33      3.36 o 
   1   1   7      669.43      629.82      2.12 o 
   2   1   7      281.14      286.49      1.11 o 
   3   1   7     1373.51     1344.16      3.67 o 
   4   1   7      219.26      244.06      1.21 o 
   5   1   7     2183.34     2234.76      8.51 o 
   6   1   7      109.65      114.10      1.11 o 
   7   1   7       69.45       75.18      1.35 o 
   8   1   7       12.51       12.50      1.36 o 
   9   1   7       19.97       16.78      2.04 o 
   0   2   7      181.63      193.22      1.32 o 
   1   2   7       18.20       27.34      0.61 o 
   2   2   7     1221.01     1264.95      3.15 o 
   3   2   7     2324.27     2425.01      6.27 o 
   4   2   7      104.27      119.24      1.09 o 
   5   2   7       24.47       25.42      0.61 o 
   6   2   7        3.58        1.51      0.85 o 
   7   2   7      884.13      881.51      4.04 o 
   8   2   7      308.26      286.48      1.92 o 
   9   2   7        0.35       -0.10      1.97 o 
   1   3   7     1013.48      985.07      2.39 o 
   2   3   7       33.77       37.82      0.72 o 
   3   3   7      596.53      582.19      2.39 o 
   4   3   7      505.72      566.72      2.19 o 
   5   3   7      133.85      138.03      0.86 o 
   6   3   7        6.84        7.74      0.67 o 
   7   3   7      516.56      517.45      2.39 o 
   8   3   7       13.16       10.11      1.40 o 
   9   3   7        2.81        3.30      1.96 o 
   0   4   7     8284.78     8335.80     23.02 o 
   1   4   7        5.23        5.48      0.73 o 
   2   4   7      263.68      259.15      1.77 o 
   3   4   7        0.11        1.73      0.64 o 
   4   4   7       15.96       16.67      0.67 o 
   5   4   7       85.30       82.62      0.76 o 
   6   4   7        4.14        3.24      0.82 o 
   7   4   7       13.85       15.14      1.13 o 
   8   4   7       56.81       60.73      1.54 o 
   9   4   7        6.51        4.64      2.06 o 
   1   5   7     1208.53     1198.55      3.18 o 
   2   5   7       11.83       19.57      0.86 o 
   3   5   7       87.26       85.59      0.89 o 
   4   5   7       32.76       36.43      0.73 o 
   5   5   7      200.49      211.67      1.16 o 
   6   5   7       46.27       42.13      0.79 o 
   7   5   7       53.98       48.61      1.19 o 
   8   5   7      105.92      116.82      1.73 o 
   9   5   7       28.41       28.17      2.25 o 
   0   6   7       10.56        8.56      1.55 o 
   1   6   7     1589.02     1530.23      4.88 o 
   2   6   7       98.54      117.15      1.10 o 
   3   6   7        9.10        7.08      0.63 o 
   4   6   7       64.34       65.27      0.78 o 
   5   6   7      521.89      516.07      1.76 o 
   6   6   7       38.81       41.94      1.02 o 
   7   6   7       80.82       76.05      1.82 o 
   8   6   7       64.39       58.86      1.90 o 
   9   6   7        8.34        5.92      2.36 o 
   1   7   7      306.38      272.18      1.82 o 
   2   7   7     1606.97     1554.45      5.56 o 
   3   7   7       93.38       85.52      1.13 o 
   4   7   7       63.82       67.91      0.99 o 
   5   7   7        5.97        4.91      0.97 o 
   6   7   7      485.24      504.45      2.17 o 
   7   7   7       52.43       49.22      1.37 o 
   8   7   7        0.15        0.58      2.33 o 
   0   8   7       83.85       82.88      1.37 o 
   1   8   7       58.40       49.57      1.10 o 
   2   8   7       18.06        7.74      0.82 o 
   3   8   7       31.69       27.39      0.79 o 
   4   8   7        4.14        6.82      1.01 o 
   5   8   7     2452.19     2461.48     13.36 o 
   6   8   7      810.01      815.99      4.02 o 
   7   8   7       62.34       58.71      1.98 o 
   8   8   7        0.04        0.91      2.03 o 
   1   9   7      631.90      625.94      3.70 o 
   2   9   7       62.20       60.20      0.87 o 
   3   9   7      127.73      121.98      1.33 o 
   4   9   7      623.67      606.15      2.97 o 
   5   9   7      301.74      308.21      1.84 o 
   6   9   7       50.66       54.16      1.62 o 
   7   9   7       28.64       34.24      2.05 o 
   8   9   7       15.49       10.42      2.22 o 
   0  10   7      473.58      463.50      3.30 o 
   1  10   7       71.62       70.14      1.25 o 
   2  10   7       84.24       87.02      1.06 o 
   3  10   7      978.50      946.88      6.00 o 
   4  10   7      203.08      206.22      1.65 o 
   5  10   7      230.49      209.28      1.70 o 
   6  10   7       36.14       36.02      1.99 o 
   7  10   7      275.49      289.28      3.27 o 
   1  11   7       44.73       40.28      1.29 o 
   2  11   7        5.97        5.16      1.17 o 
   3  11   7      819.92      768.91      4.68 o 
   4  11   7      440.50      431.39      4.58 o 
   5  11   7      178.13      176.90      1.89 o 
   6  11   7        6.06        1.78      2.29 o 
   7  11   7       74.69       70.40      2.79 o 
   0  12   7      349.21      372.12      3.16 o 
   1  12   7     1294.88     1288.82      7.51 o 
   2  12   7      152.71      148.48      1.65 o 
   3  12   7      589.55      573.16      2.42 o 
   4  12   7       26.51       23.08      1.76 o 
   5  12   7       87.60       75.97      2.06 o 
   6  12   7      134.63      127.19      2.72 o 
   7  12   7        5.78        6.59      2.74 o 
   1  13   7      893.05      882.34      6.16 o 
   2  13   7      148.62      148.71      1.72 o 
   3  13   7       32.47       29.96      1.63 o 
   4  13   7        4.38        1.39      1.86 o 
   5  13   7        4.57        2.95      2.23 o 
   6  13   7       24.16       21.12      2.52 o 
   0  14   7       69.40       72.75      3.42 o 
   1  14   7      338.27      322.28      3.08 o 
   2  14   7        8.35        5.98      1.96 o 
   3  14   7        7.60        9.27      1.70 o 
   4  14   7       47.87       44.45      2.21 o 
   5  14   7       46.68       43.10      2.47 o 
   6  14   7        0.52        2.44      2.91 o 
   1  15   7      185.28      196.23      2.25 o 
   2  15   7       49.84       54.89      2.16 o 
   3  15   7        0.23        1.47      2.07 o 
   4  15   7       38.34       42.03      2.28 o 
   5  15   7       90.28       98.12      3.11 o 
   0  16   7      515.88      549.18     10.90 o 
   1  16   7      184.72      190.15      2.61 o 
   2  16   7       53.89       48.39      2.25 o 
   3  16   7       31.75       24.06      2.67 o 
   4  16   7        2.21        2.44      2.99 o 
   1  17   7       30.35       29.50      2.49 o 
   2  17   7        0.67        1.11      2.80 o 
   3  17   7      113.02      131.60      3.25 o 
   0   0   8     1557.37     1525.22      8.29 o 
   1   0   8     1310.84     1284.36      5.43 o 
   2   0   8       18.56       14.09      0.99 o 
   3   0   8     1193.62     1134.88      5.09 o 
   4   0   8      729.74      746.94      4.23 o 
   5   0   8     2202.23     2319.11     16.76 o 
   6   0   8       55.83       62.48      1.36 o 
   7   0   8       39.23       31.51      1.31 o 
   8   0   8      668.46      678.11      6.86 o 
   9   0   8        2.64        5.65      2.81 o 
   1   1   8      956.74      939.16      3.14 o 
   2   1   8        2.09        0.41      0.57 o 
   3   1   8      265.08      258.96      1.31 o 
   4   1   8      201.94      217.24      1.08 o 
   5   1   8        7.41        5.97      0.68 o 
   6   1   8        0.98       -0.55      0.96 o 
   7   1   8       68.93       78.65      1.35 o 
   8   1   8        0.24        0.90      1.53 o 
   9   1   8       19.33       17.94      2.10 o 
   0   2   8     2897.66     2857.03     10.73 o 
   1   2   8       51.22       41.78      0.57 o 
   2   2   8     1603.16     1621.58      3.45 o 
   3   2   8     3213.47     3389.68     11.79 o 
   4   2   8      107.69      127.25      1.31 o 
   5   2   8      175.47      164.42      0.93 o 
   6   2   8       35.10       34.70      0.93 o 
   7   2   8      202.63      204.76      1.59 o 
   8   2   8       72.92       68.47      1.55 o 
   9   2   8        3.34        2.85      1.89 o 
   1   3   8     2123.01     1994.94      5.61 o 
   2   3   8       84.37       94.55      0.77 o 
   3   3   8     1718.49     1863.57      5.67 o 
   4   3   8      131.95      121.92      0.85 o 
   5   3   8        0.12        0.01      0.75 o 
   6   3   8      147.35      143.60      1.20 o 
   7   3   8        2.65        0.48      1.02 o 
   8   3   8       22.85       17.63      1.44 o 
   9   3   8       11.54       10.37      2.03 o 
   0   4   8      271.12      256.65      1.52 o 
   1   4   8     6213.46     6064.84     12.16 o 
   2   4   8      256.67      265.29      2.41 o 
   3   4   8        1.67        0.34      0.72 o 
   4   4   8        2.77        4.92      0.72 o 
   5   4   8       94.33       92.03      0.86 o 
   6   4   8       13.33       12.16      0.90 o 
   7   4   8        0.00        0.64      1.09 o 
   8   4   8      146.37      138.67      1.80 o 
   9   4   8        2.59        6.82      2.06 o 
   1   5   8     3023.41     3190.24      5.82 o 
   2   5   8      731.60      751.68      3.26 o 
   3   5   8      144.72      161.85      1.66 o 
   4   5   8       11.69       13.23      0.62 o 
   5   5   8       16.85       17.93      0.86 o 
   6   5   8       61.41       57.32      0.88 o 
   7   5   8      125.25      133.87      1.38 o 
   8   5   8       14.21       14.42      1.61 o 
   9   5   8       80.54       74.72      2.55 o 
   0   6   8      148.72      149.84      1.93 o 
   1   6   8     1406.23     1504.18      7.39 o 
   2   6   8      503.57      506.20      2.53 o 
   3   6   8      402.67      407.90      2.51 o 
   4   6   8      115.41      120.11      1.21 o 
   5   6   8        7.36        7.73      0.90 o 
   6   6   8      406.65      411.62      1.91 o 
   7   6   8       97.64      103.88      1.64 o 
   8   6   8       14.49       16.30      1.77 o 
   1   7   8     3367.06     3325.04     11.34 o 
   2   7   8        1.18        5.00      0.92 o 
   3   7   8      114.21      110.32      1.01 o 
   4   7   8       55.30       55.83      0.95 o 
   5   7   8        0.33        1.37      0.96 o 
   6   7   8      509.93      547.03      2.63 o 
   7   7   8       17.57       20.07      1.38 o 
   8   7   8        9.02        7.98      1.91 o 
   0   8   8      221.16      208.69      2.20 o 
   1   8   8      494.17      498.67      3.14 o 
   2   8   8      646.20      657.99      3.23 o 
   3   8   8       20.75       18.63      0.77 o 
   4   8   8       95.32       98.24      0.99 o 
   5   8   8       47.92       48.95      1.09 o 
   6   8   8       99.18       97.84      1.37 o 
   7   8   8       33.64       30.42      1.95 o 
   8   8   8       48.07       44.24      2.19 o 
   1   9   8        8.16        7.69      1.00 o 
   2   9   8      181.16      175.26      1.36 o 
   3   9   8      202.52      207.43      1.32 o 
   4   9   8      161.39      150.08      1.52 o 
   5   9   8      111.31      118.68      1.45 o 
   6   9   8      192.20      190.72      1.85 o 
   7   9   8       11.72        9.04      2.09 o 
   8   9   8       10.96       13.34      2.19 o 
   0  10   8       77.78       73.45      1.50 o 
   1  10   8        5.05        4.40      1.17 o 
   2  10   8       53.20       53.11      0.91 o 
   3  10   8      192.43      186.14      1.80 o 
   4  10   8       81.95       91.77      1.57 o 
   5  10   8      563.74      542.65      2.54 o 
   6  10   8       60.58       65.46      2.09 o 
   7  10   8       26.14       22.46      2.53 o 
   1  11   8      123.04      123.43      1.59 o 
   2  11   8      151.68      152.47      1.39 o 
   3  11   8      245.57      238.82      2.42 o 
   4  11   8      869.89      898.33      4.19 o 
   5  11   8       45.76       49.53      1.57 o 
   6  11   8        0.06        0.85      2.27 o 
   7  11   8       48.56       44.62      2.68 o 
   0  12   8      475.30      483.55      5.79 o 
   1  12   8      167.55      173.43      1.89 o 
   2  12   8      447.55      449.33      3.05 o 
   3  12   8       40.05       45.56      1.49 o 
   4  12   8      102.78       90.39      1.99 o 
   5  12   8      131.94      138.82      2.32 o 
   6  12   8        3.86        3.65      2.58 o 
   7  12   8       70.44       69.02      2.93 o 
   1  13   8      353.57      353.11      2.46 o 
   2  13   8      478.50      478.67      3.01 o 
   3  13   8        7.22        7.07      1.48 o 
   4  13   8      108.66      121.59      2.14 o 
   5  13   8        0.02        0.16      2.20 o 
   6  13   8        4.17        7.13      2.82 o 
   0  14   8     1128.28     1201.56      9.26 o 
   1  14   8      753.75      797.74      4.05 o 
   2  14   8      239.55      235.53      2.45 o 
   3  14   8       20.19       26.16      1.88 o 
   4  14   8       36.68       33.84      2.03 o 
   5  14   8        9.17        7.35      2.70 o 
   1  15   8      497.70      521.26      3.26 o 
   2  15   8        0.34        2.84      1.90 o 
   3  15   8        0.00       -0.49      1.94 o 
   4  15   8        2.85        2.37      2.54 o 
   5  15   8       16.93       15.03      2.94 o 
   0  16   8     1315.66     1362.28      8.20 o 
   1  16   8      561.88      595.26      4.25 o 
   2  16   8       12.43       11.21      2.25 o 
   3  16   8        9.93       10.75      2.59 o 
   4  16   8        4.26        6.60      2.79 o 
   1  17   8        2.09        1.88      2.96 o 
   2  17   8      113.87      110.13      2.99 o 
   1   1   9        3.94        2.10      0.60 o 
   2   1   9      131.08      125.81      0.88 o 
   3   1   9      248.35      213.27      1.84 o 
   4   1   9       12.28       10.87      0.62 o 
   5   1   9       21.61       23.64      0.76 o 
   6   1   9      259.40      253.87      3.42 o 
   7   1   9        0.17        1.49      1.17 o 
   8   1   9       34.44       36.85      1.70 o 
   9   1   9        1.51        1.83      2.26 o 
   0   2   9     2833.13     2831.09      7.06 o 
   1   2   9       57.20       48.64      0.59 o 
   2   2   9     1019.72      991.97      2.95 o 
   3   2   9       30.06       24.68      0.68 o 
   4   2   9      156.53      177.69      0.88 o 
   5   2   9       16.29       13.67      0.65 o 
   6   2   9        4.05        4.72      0.68 o 
   7   2   9        7.17        7.80      1.19 o 
   8   2   9      141.11      129.47      1.84 o 
   9   2   9        8.22        5.91      2.17 o 
   1   3   9       59.96       60.29      0.71 o 
   2   3   9        0.62        1.18      0.63 o 
   3   3   9     3059.37     3209.17     13.26 o 
   4   3   9      193.40      222.67      1.49 o 
   5   3   9       24.19       20.99      0.82 o 
   6   3   9      357.89      351.35      1.71 o 
   7   3   9       14.55       15.74      0.91 o 
   8   3   9        0.29        1.44      1.48 o 
   9   3   9       27.01       20.89      2.23 o 
   0   4   9     2170.36     2265.69      7.51 o 
   1   4   9     4568.13     5016.17     15.35 o 
   2   4   9     2481.41     2624.64      9.35 o 
   3   4   9      186.57      181.48      1.47 o 
   4   4   9      296.44      278.11      1.49 o 
   5   4   9       30.58       31.28      0.77 o 
   6   4   9        7.83        7.59      0.87 o 
   7   4   9        0.99        1.21      0.73 o 
   8   4   9       46.03       49.09      1.63 o 
   9   4   9        1.18        2.39      2.32 o 
   1   5   9        0.02        2.59      0.61 o 
   2   5   9      104.19      116.83      0.92 o 
   3   5   9      407.13      441.65      2.15 o 
   4   5   9       60.25       61.88      0.86 o 
   5   5   9       26.13       29.08      0.78 o 
   6   5   9      269.98      278.50      1.90 o 
   7   5   9        1.50        1.86      1.07 o 
   8   5   9        2.67        5.07      1.48 o 
   9   5   9       20.54       21.01      2.40 o 
   0   6   9      512.06      561.98      4.16 o 
   1   6   9     4946.31     5281.81     16.68 o 
   2   6   9     3472.99     3431.24     12.87 o 
   3   6   9     2187.01     2299.79      7.79 o 
   4   6   9      101.58       93.67      0.89 o 
   5   6   9       53.68       44.47      0.93 o 
   6   6   9       82.01       80.61      0.88 o 
   7   6   9       62.80       66.88      1.61 o 
   8   6   9        2.42        1.50      1.81 o 
   1   7   9      462.80      517.44      2.79 o 
   2   7   9      364.09      348.06      1.88 o 
   3   7   9      988.68     1026.40      4.75 o 
   4   7   9       29.79       33.45      0.80 o 
   5   7   9       35.44       32.36      1.00 o 
   6   7   9       19.12       15.42      1.12 o 
   7   7   9        8.68       10.32      1.60 o 
   8   7   9       17.97       16.62      1.92 o 
   0   8   9      105.82      123.88      2.00 o 
   1   8   9     1589.66     1558.78      7.43 o 
   2   8   9       77.04       91.22      0.98 o 
   3   8   9      568.77      579.52      3.16 o 
   4   8   9       75.13       74.42      1.11 o 
   5   8   9      229.89      242.38      1.75 o 
   6   8   9       61.63       58.29      1.23 o 
   7   8   9        0.71        0.15      2.08 o 
   8   8   9        0.19       -1.17      2.24 o 
   1   9   9      131.05      126.76      1.13 o 
   2   9   9       35.07       28.61      0.99 o 
   3   9   9      535.51      521.22      2.71 o 
   4   9   9      778.92      761.86      4.01 o 
   5   9   9      464.45      505.34      3.39 o 
   6   9   9       95.32       93.78      1.62 o 
   7   9   9        2.26        1.51      2.15 o 
   8   9   9        3.91        6.29      2.42 o 
   0  10   9      353.59      357.97      4.97 o 
   1  10   9      306.14      313.39      2.40 o 
   2  10   9      355.73      350.24      2.91 o 
   3  10   9       14.71       17.38      1.09 o 
   4  10   9       49.71       54.18      1.53 o 
   5  10   9       47.95       50.85      1.52 o 
   6  10   9        0.05        1.13      2.62 o 
   7  10   9       28.34       27.73      2.52 o 
   1  11   9        1.49        2.83      1.50 o 
   2  11   9      306.62      309.88      2.43 o 
   3  11   9       36.46       37.55      1.62 o 
   4  11   9        4.91        3.75      1.64 o 
   5  11   9      100.35      104.35      1.86 o 
   6  11   9       84.91       94.74      2.53 o 
   7  11   9       12.62       13.45      2.71 o 
   0  12   9       16.03       12.87      1.82 o 
   1  12   9      524.70      541.98      3.90 o 
   2  12   9      162.71      168.74      1.80 o 
   3  12   9      166.66      167.24      2.71 o 
   4  12   9      253.80      260.12      2.35 o 
   5  12   9       13.94       11.15      2.20 o 
   6  12   9       68.42       70.04      2.74 o 
   1  13   9       17.07       20.82      1.91 o 
   2  13   9      118.61      111.08      1.28 o 
   3  13   9        7.00        9.53      1.35 o 
   4  13   9       15.41       13.02      1.91 o 
   5  13   9       12.63       15.50      2.17 o 
   6  13   9        6.76        3.62      2.68 o 
   0  14   9     1580.08     1631.14     12.36 o 
   1  14   9      146.74      161.16      2.69 o 
   2  14   9       20.63       15.62      1.74 o 
   3  14   9       17.58       16.81      1.86 o 
   4  14   9        0.00        0.34      2.18 o 
   5  14   9       49.50       56.61      2.84 o 
   1  15   9      106.57      114.95      2.59 o 
   2  15   9       82.27       89.18      2.22 o 
   3  15   9       35.82       37.83      2.33 o 
   4  15   9       92.48       88.73      2.62 o 
   0  16   9       92.99       86.41      4.75 o 
   1  16   9      161.13      170.90      2.99 o 
   2  16   9        1.60        1.01      2.63 o 
   3  16   9      206.02      197.91      3.23 o 
   1  17   9        8.04        6.84      3.19 o 
   2  17   9       41.28       40.27      3.11 o 
   0   0  10      359.86      375.29      3.65 o 
   1   0  10     1271.96     1361.36      6.27 o 
   2   0  10      563.64      551.40      3.46 o 
   3   0  10     2640.32     2779.82     15.04 o 
   4   0  10       15.90       19.65      1.05 o 
   5   0  10      161.88      173.28      1.32 o 
   6   0  10      142.27      138.97      1.53 o 
   7   0  10      787.22      841.59      6.73 o 
   8   0  10      188.44      185.03      2.82 o 
   9   0  10        0.00        1.93      4.34 o 
   1   1  10     4091.47     4181.33     13.64 o 
   2   1  10      896.46      901.82      2.54 o 
   3   1  10     1623.71     1618.28      5.19 o 
   4   1  10        7.40       10.08      0.66 o 
   5   1  10      149.96      149.62      0.95 o 
   6   1  10       73.50       70.63      0.86 o 
   7   1  10        1.36        0.92      1.17 o 
   8   1  10       51.99       53.82      1.73 o 
   9   1  10        0.33        0.75      2.49 o 
   0   2  10      347.47      322.69      1.80 o 
   1   2  10     2622.11     2895.82      8.77 o 
   2   2  10      807.33      852.88      2.45 o 
   3   2  10        0.10        0.24      0.73 o 
   4   2  10       64.17       88.38      0.99 o 
   5   2  10      607.28      620.57      2.68 o 
   6   2  10        4.19        7.01      0.81 o 
   7   2  10        6.46        7.91      1.22 o 
   8   2  10       22.43       22.19      1.64 o 
   9   2  10        1.75        0.99      2.38 o 
   1   3  10       16.24       15.39      0.69 o 
   2   3  10      673.55      775.52      4.66 o 
   3   3  10      366.43      342.44      1.95 o 
   4   3  10      673.97      691.87      2.68 o 
   5   3  10      163.49      157.11      1.12 o 
   6   3  10       10.81        7.62      0.78 o 
   7   3  10        0.00        0.56      1.25 o 
   8   3  10       18.27       19.40      1.50 o 
   9   3  10       10.82       11.50      2.23 o 
   0   4  10      345.74      403.25      2.47 o 
   1   4  10      590.27      633.23      2.04 o 
   2   4  10      146.16      203.83      1.43 o 
   3   4  10       95.62      101.78      1.17 o 
   4   4  10      294.26      304.41      1.36 o 
   5   4  10        0.65        0.53      0.76 o 
   6   4  10       79.67       80.44      1.04 o 
   7   4  10      219.70      229.97      1.33 o 
   8   4  10       30.92       30.53      1.55 o 
   9   4  10        8.37       11.33      2.32 o 
   1   5  10     4128.45     4357.02     12.09 o 
   2   5  10       14.46        5.76      0.70 o 
   3   5  10       42.82       50.72      0.72 o 
   4   5  10        0.28       -0.50      0.76 o 
   5   5  10      108.91      105.82      1.24 o 
   6   5  10      102.03      104.37      1.25 o 
   7   5  10        2.24        0.93      1.23 o 
   8   5  10       10.16        7.56      1.61 o 
   0   6  10      689.78      806.36      4.34 o 
   1   6  10      921.73      851.55      3.67 o 
   2   6  10       89.51       88.55      1.02 o 
   3   6  10      261.20      304.54      1.76 o 
   4   6  10       73.12       75.14      0.93 o 
   5   6  10      726.85      700.82      3.05 o 
   6   6  10      100.35       98.78      1.26 o 
   7   6  10        4.69        4.31      1.37 o 
   8   6  10       14.91       13.42      1.86 o 
   1   7  10      803.80      876.68      3.81 o 
   2   7  10       20.74       20.32      0.71 o 
   3   7  10     1697.91     1727.95      8.37 o 
   4   7  10       54.09       53.92      1.06 o 
   5   7  10       59.82       59.37      1.37 o 
   6   7  10      125.65      120.56      1.15 o 
   7   7  10        2.35        2.82      1.58 o 
   8   7  10        0.03       -0.16      2.28 o 
   0   8  10      164.79      189.09      1.93 o 
   1   8  10     1022.78      959.06      3.92 o 
   2   8  10        3.83        2.98      0.93 o 
   3   8  10       86.07       78.48      0.95 o 
   4   8  10       81.03       77.93      1.19 o 
   5   8  10       85.58       84.72      1.62 o 
   6   8  10      319.83      320.86      3.70 o 
   7   8  10        5.36        6.11      1.95 o 
   8   8  10        5.81        8.68      2.48 o 
   1   9  10      209.92      199.33      1.71 o 
   2   9  10      140.96      142.94      1.21 o 
   3   9  10      750.82      745.45      4.27 o 
   4   9  10       49.83       44.85      1.05 o 
   5   9  10       10.98        8.61      0.67 o 
   6   9  10       83.38       83.75      2.10 o 
   7   9  10        3.89        6.14      2.13 o 
   0  10  10     1471.53     1462.71     16.05 o 
   1  10  10       36.56       33.56      1.15 o 
   2  10  10        3.64        3.52      1.07 o 
   3  10  10      263.69      256.58      1.91 o 
   4  10  10        6.58        4.24      1.30 o 
   5  10  10      127.35      123.53      1.55 o 
   6  10  10       46.90       37.93      2.48 o 
   7  10  10        0.46        1.43      2.57 o 
   1  11  10        3.27        3.44      1.38 o 
   2  11  10       33.44       34.02      1.28 o 
   3  11  10       95.20       92.64      1.33 o 
   4  11  10        0.95        0.89      1.52 o 
   5  11  10       77.49       61.15      2.13 o 
   6  11  10       55.08       54.00      2.67 o 
   7  11  10        5.66        5.22      2.63 o 
   0  12  10     2893.10     3030.98     19.43 o 
   1  12  10      522.17      549.62      3.98 o 
   2  12  10       90.42       95.76      1.43 o 
   3  12  10       67.77       71.64      1.71 o 
   4  12  10       31.68       24.16      1.73 o 
   5  12  10      177.50      174.18      2.73 o 
   6  12  10       20.95       16.78      2.61 o 
   1  13  10      129.24      136.95      2.18 o 
   2  13  10       74.04       65.04      1.72 o 
   3  13  10        5.82        5.70      1.73 o 
   4  13  10       55.96       55.93      2.00 o 
   5  13  10       64.71       60.99      2.59 o 
   6  13  10        5.72        6.53      2.65 o 
   0  14  10     1497.19     1533.49      8.97 o 
   1  14  10       51.13       62.17      2.58 o 
   2  14  10      734.68      779.20      3.14 o 
   3  14  10       88.83       91.74      2.44 o 
   4  14  10        5.13        3.01      2.39 o 
   5  14  10       14.24       14.64      2.59 o 
   1  15  10       71.41       70.04      3.18 o 
   2  15  10       86.00       92.13      2.67 o 
   3  15  10      258.25      288.18      3.05 o 
   4  15  10       16.98       11.44      2.62 o 
   0  16  10      177.02      195.14      5.09 o 
   1  16  10        2.38        3.45      3.28 o 
   2  16  10      292.23      328.31      3.41 o 
   3  16  10       13.75       14.20      2.79 o 
   1  17  10       46.70       56.06      3.38 o 
   1   1  11      584.55      619.69      2.43 o 
   2   1  11        9.33        7.39      0.68 o 
   3   1  11     3218.64     3322.97     12.05 o 
   4   1  11      317.58      308.62      1.74 o 
   5   1  11        1.61        1.53      0.75 o 
   6   1  11       43.26       41.17      0.90 o 
   7   1  11       16.90       16.29      1.15 o 
   8   1  11       39.89       41.22      1.69 o 
   9   1  11        0.01        0.83      2.96 o 
   0   2  11     4828.94     4910.32     31.00 o 
   1   2  11     3564.31     3787.24      9.40 o 
   2   2  11       12.88       14.63      0.63 o 
   3   2  11       46.06       45.34      0.77 o 
   4   2  11      882.93      945.50      4.29 o 
   5   2  11      984.14      999.99      3.87 o 
   6   2  11       76.35       86.89      1.03 o 
   7   2  11      247.48      239.52      1.70 o 
   8   2  11        2.47        2.82      1.68 o 
   9   2  11        6.40        9.86      2.29 o 
   1   3  11      843.09      886.21      3.06 o 
   2   3  11      834.54      871.67      4.16 o 
   3   3  11      664.99      627.51      2.96 o 
   4   3  11      155.66      154.77      1.60 o 
   5   3  11       60.57       54.55      0.89 o 
   6   3  11        6.23        6.94      0.71 o 
   7   3  11       73.59       65.86      1.31 o 
   8   3  11       18.91       18.90      1.61 o 
   9   3  11        0.24        0.02      2.51 o 
   0   4  11      405.96      417.13      2.59 o 
   1   4  11     1258.08     1396.15      3.83 o 
   2   4  11     2340.81     2436.54      9.43 o 
   3   4  11      141.33      141.12      1.15 o 
   4   4  11       68.33       71.88      0.83 o 
   5   4  11       18.46       15.36      0.84 o 
   6   4  11      216.37      213.63      2.21 o 
   7   4  11       77.25       79.85      1.16 o 
   8   4  11       71.88       74.75      1.86 o 
   1   5  11      412.00      442.18      2.12 o 
   2   5  11      175.92      214.24      1.24 o 
   3   5  11       74.66       87.77      1.16 o 
   4   5  11       44.28       50.33      0.94 o 
   5   5  11      127.52      142.96      1.26 o 
   6   5  11       66.42       60.27      1.72 o 
   7   5  11        3.95        2.82      1.24 o 
   8   5  11       15.77        9.34      1.73 o 
   0   6  11     4818.67     5219.13     27.88 o 
   1   6  11      195.23      194.92      1.71 o 
   2   6  11      377.20      415.58      2.46 o 
   3   6  11       41.15       36.22      0.85 o 
   4   6  11       41.30       48.06      0.81 o 
   5   6  11       42.80       44.37      1.10 o 
   6   6  11      373.56      377.27      2.51 o 
   7   6  11       84.76       85.46      1.67 o 
   8   6  11        1.58        2.32      1.98 o 
   1   7  11     3217.56     3248.77     11.12 o 
   2   7  11       56.81       64.79      0.80 o 
   3   7  11      126.10      143.53      1.18 o 
   4   7  11      385.98      402.03      2.19 o 
   5   7  11       72.12       82.08      1.26 o 
   6   7  11       57.69       54.44      1.05 o 
   7   7  11       15.75       14.62      1.79 o 
   8   7  11        7.82       10.22      2.27 o 
   0   8  11        0.93        4.65      0.77 o 
   1   8  11       27.80       27.01      0.92 o 
   2   8  11       46.42       34.42      0.98 o 
   3   8  11      822.75      813.28      4.25 o 
   4   8  11      128.99      132.04      1.35 o 
   5   8  11      241.24      222.52      1.90 o 
   6   8  11       12.25       12.37      1.28 o 
   7   8  11        4.65        3.55      2.09 o 
   8   8  11       17.71       17.38      2.46 o 
   1   9  11     1206.48     1179.11      6.44 o 
   2   9  11     1436.63     1436.49      6.50 o 
   3   9  11       48.47       56.31      1.07 o 
   4   9  11      272.35      260.73      1.66 o 
   5   9  11        5.80        6.01      0.97 o 
   6   9  11      112.84      108.32      2.31 o 
   7   9  11        0.32        0.97      2.94 o 
   0  10  11      142.10      144.92      1.97 o 
   1  10  11      217.39      194.88      2.77 o 
   2  10  11      258.94      239.98      3.47 o 
   3  10  11      237.56      233.50      1.67 o 
   4  10  11       64.15       62.63      0.95 o 
   5  10  11      230.27      228.89      2.02 o 
   6  10  11        2.52        1.79      2.38 o 
   7  10  11       14.31       17.69      2.71 o 
   1  11  11      224.30      218.93      2.13 o 
   2  11  11      334.61      346.31      2.70 o 
   3  11  11       22.65       21.84      1.13 o 
   4  11  11      119.10      107.35      1.74 o 
   5  11  11      143.75      134.36      2.63 o 
   6  11  11       12.61       11.65      2.49 o 
   7  11  11        3.25        3.15      2.83 o 
   0  12  11      244.94      277.58      4.23 o 
   1  12  11      976.68     1013.12      8.65 o 
   2  12  11        0.79       -0.07      1.32 o 
   3  12  11        0.20       -0.09      1.56 o 
   4  12  11        1.60        2.07      2.38 o 
   5  12  11      393.69      392.72      3.35 o 
   6  12  11        1.67        2.89      2.75 o 
   1  13  11      709.82      724.96      4.74 o 
   2  13  11       19.93       21.82      1.52 o 
   3  13  11       63.42       61.29      2.59 o 
   4  13  11        5.58        3.26      2.28 o 
   5  13  11       19.57       17.00      2.70 o 
   0  14  11      176.12      168.18      4.37 o 
   1  14  11      233.32      232.98      2.80 o 
   2  14  11       16.35       18.79      2.13 o 
   3  14  11       92.72       96.07      2.63 o 
   4  14  11      221.42      233.40      3.05 o 
   5  14  11        8.93        9.16      2.78 o 
   1  15  11        0.38        1.22      2.87 o 
   2  15  11       47.89       50.57      2.73 o 
   3  15  11       92.92       94.17      2.78 o 
   4  15  11       11.43       10.30      3.02 o 
   0  16  11      203.16      212.76      5.25 o 
   1  16  11       68.35       65.47      3.13 o 
   2  16  11       21.39       21.89      3.26 o 
   3  16  11       38.39       34.32      3.32 o 
   0   0  12     1361.27     1293.64     10.73 o 
   1   0  12       29.51       29.08      1.11 o 
   2   0  12      891.81      929.14      7.39 o 
   3   0  12     2312.71     2535.41     16.06 o 
   4   0  12      170.99      187.11      1.76 o 
   5   0  12      799.42      772.42      7.20 o 
   6   0  12      154.33      171.94      2.12 o 
   7   0  12      354.62      369.82      3.52 o 
   8   0  12        7.43        3.13      2.49 o 
   9   0  12        0.76        5.01      4.13 o 
   1   1  12      116.73      124.33      0.87 o 
   2   1  12        4.85        4.49      0.74 o 
   3   1  12       67.53       60.00      0.85 o 
   4   1  12      146.37      156.86      1.02 o 
   5   1  12        4.92        3.67      0.83 o 
   6   1  12        3.85        5.51      0.85 o 
   7   1  12       17.19       14.94      0.68 o 
   8   1  12       29.97       28.34      1.75 o 
   0   2  12     6483.66     6964.77     32.36 o 
   1   2  12       54.41       55.51      0.84 o 
   2   2  12      419.72      446.98      2.23 o 
   3   2  12      101.51      108.84      0.88 o 
   4   2  12      108.17      112.69      0.80 o 
   5   2  12        0.00       -0.41      0.77 o 
   6   2  12      163.23      159.05      1.16 o 
   7   2  12       36.08       33.68      0.91 o 
   8   2  12        2.61        2.00      1.93 o 
   1   3  12      110.96       97.77      0.85 o 
   2   3  12       27.31       27.16      0.80 o 
   3   3  12       21.08       16.85      0.87 o 
   4   3  12       84.36       81.25      0.95 o 
   5   3  12      899.06      888.60      4.94 o 
   6   3  12       66.17       69.68      0.99 o 
   7   3  12        0.22        0.46      1.01 o 
   8   3  12        2.03        4.83      1.82 o 
   0   4  12     2209.23     2379.49     10.10 o 
   1   4  12      422.63      488.19      1.95 o 
   2   4  12     1188.81     1283.65      6.05 o 
   3   4  12      202.26      200.76      1.34 o 
   4   4  12      406.21      407.45      5.09 o 
   5   4  12      159.77      159.15      1.53 o 
   6   4  12        0.08       -0.31      0.95 o 
   7   4  12       84.46       77.48      1.29 o 
   8   4  12        9.22       12.83      1.76 o 
   1   5  12      406.88      387.89      3.09 o 
   2   5  12      726.46      752.63      3.29 o 
   3   5  12       75.76       63.65      0.88 o 
   4   5  12       12.61       12.57      0.77 o 
   5   5  12       16.34       14.79      1.07 o 
   6   5  12      214.53      225.35      1.81 o 
   7   5  12      113.79      110.81      1.59 o 
   8   5  12       30.28       31.72      1.91 o 
   0   6  12       41.85       52.58      1.51 o 
   1   6  12       44.32       36.01      0.82 o 
   2   6  12      222.39      218.01      1.16 o 
   3   6  12        0.50        0.59      0.99 o 
   4   6  12        0.41        0.15      0.75 o 
   5   6  12      358.69      352.76      1.81 o 
   6   6  12       16.30       12.57      1.39 o 
   7   6  12       11.31        7.16      1.55 o 
   8   6  12        6.59        6.73      2.05 o 
   1   7  12       17.21       14.39      0.62 o 
   2   7  12       18.10       20.38      0.68 o 
   3   7  12      145.01      126.44      1.21 o 
   4   7  12      557.69      572.36      3.31 o 
   5   7  12      239.93      264.77      1.60 o 
   6   7  12       31.02       33.88      1.51 o 
   7   7  12        5.85        3.89      2.15 o 
   8   7  12       75.64       83.97      2.53 o 
   0   8  12      390.96      433.68      3.85 o 
   1   8  12       56.13       52.85      0.94 o 
   2   8  12      255.40      258.70      1.44 o 
   3   8  12      229.39      237.89      1.71 o 
   4   8  12      357.27      357.77      2.28 o 
   5   8  12      158.23      156.82      1.55 o 
   6   8  12      140.55      137.59      1.81 o 
   7   8  12        5.89        5.21      2.46 o 
   1   9  12      148.49      144.09      1.38 o 
   2   9  12        9.85        8.23      1.17 o 
   3   9  12      198.26      190.46      3.83 o 
   4   9  12       37.72       43.78      1.20 o 
   5   9  12        1.44       -0.58      1.87 o 
   6   9  12        0.76        0.88      2.14 o 
   7   9  12        3.56        3.71      2.63 o 
   0  10  12       41.66       38.97      1.12 o 
   1  10  12     1621.51     1614.25      9.76 o 
   2  10  12     2185.56     2214.79     10.89 o 
   3  10  12      331.79      311.22      1.59 o 
   4  10  12       38.66       36.52      1.01 o 
   5  10  12      110.01       95.78      2.40 o 
   6  10  12       15.76       14.69      2.15 o 
   7  10  12       20.96       17.76      2.73 o 
   1  11  12      759.47      783.77      5.78 o 
   2  11  12       42.18       36.55      1.43 o 
   3  11  12      140.30      133.55      1.40 o 
   4  11  12      202.89      209.33      2.24 o 
   5  11  12       71.43       63.88      2.38 o 
   6  11  12       29.79       32.10      2.47 o 
   0  12  12      254.31      258.12      3.12 o 
   1  12  12      281.20      271.43      2.77 o 
   2  12  12      470.07      499.91      4.35 o 
   3  12  12       68.40       64.84      1.61 o 
   4  12  12      191.62      194.64      2.62 o 
   5  12  12       49.52       57.54      2.54 o 
   6  12  12       69.72       85.57      2.76 o 
   1  13  12      107.01      117.50      1.81 o 
   2  13  12        3.32        4.78      2.14 o 
   3  13  12       33.84       42.71      2.39 o 
   4  13  12        8.13       10.82      2.20 o 
   5  13  12       92.94       99.70      2.84 o 
   0  14  12      263.99      269.33      4.78 o 
   1  14  12      121.40      117.20      3.07 o 
   2  14  12       45.00       37.22      2.47 o 
   3  14  12        1.33        1.97      2.82 o 
   4  14  12      105.64      106.86      2.85 o 
   1  15  12       23.74       24.85      2.93 o 
   2  15  12        2.31        4.39      2.75 o 
   3  15  12      335.49      352.40      3.54 o 
   4  15  12      285.32      323.58      4.22 o 
   0  16  12       13.62       17.88      4.30 o 
   1  16  12       10.68        6.22      3.05 o 
   2  16  12        3.56        3.65      3.02 o 
   1   1  13      584.83      609.94      2.34 o 
   2   1  13      849.07      917.12      4.30 o 
   3   1  13      250.41      267.42      1.62 o 
   4   1  13      344.81      331.14      2.54 o 
   5   1  13       14.46       10.78      0.83 o 
   6   1  13        4.98        5.58      0.89 o 
   7   1  13       37.74       39.00      1.17 o 
   8   1  13       13.91       14.30      1.93 o 
   0   2  13       16.25       33.23      1.29 o 
   1   2  13     1201.08     1200.34      5.62 o 
   2   2  13      115.11      104.99      0.83 o 
   3   2  13       18.45       18.95      0.80 o 
   4   2  13       41.46       46.69      1.31 o 
   5   2  13       67.01       61.40      0.92 o 
   6   2  13        0.81        0.05      0.93 o 
   7   2  13        0.03       -0.17      1.26 o 
   8   2  13      242.42      249.21      2.68 o 
   1   3  13      261.14      290.32      1.21 o 
   2   3  13        7.13        9.56      0.81 o 
   3   3  13        2.76        0.79      0.87 o 
   4   3  13        5.57        7.60      0.96 o 
   5   3  13      617.72      642.41      3.33 o 
   6   3  13        7.86        6.78      0.75 o 
   7   3  13      123.93      132.63      1.81 o 
   8   3  13      212.11      225.89      2.53 o 
   0   4  13      778.16      767.01      4.79 o 
   1   4  13       98.62       80.36      0.86 o 
   2   4  13       14.64       21.58      0.68 o 
   3   4  13       55.75       46.40      0.96 o 
   4   4  13      129.13      133.41      1.36 o 
   5   4  13        2.81        3.21      1.47 o 
   6   4  13      611.19      598.44      5.92 o 
   7   4  13       95.51      102.24      2.12 o 
   8   4  13       36.24       36.30      1.97 o 
   1   5  13       70.50       70.54      0.99 o 
   2   5  13      543.66      534.88      2.98 o 
   3   5  13       29.03       24.18      0.69 o 
   4   5  13       57.31       52.15      1.05 o 
   5   5  13       19.62       17.87      1.05 o 
   6   5  13      295.45      307.95      2.03 o 
   7   5  13      140.52      155.36      2.20 o 
   8   5  13       20.12       24.04      2.13 o 
   0   6  13      404.18      371.80      2.99 o 
   1   6  13       35.00       30.81      0.86 o 
   2   6  13      157.18      158.73      1.12 o 
   3   6  13      160.86      162.53      1.35 o 
   4   6  13        5.09        7.47      0.87 o 
   5   6  13       73.78       84.02      1.05 o 
   6   6  13      128.16      136.89      1.70 o 
   7   6  13       11.81        9.00      1.79 o 
   8   6  13       27.00       25.95      2.53 o 
   1   7  13      337.98      338.56      2.37 o 
   2   7  13      499.66      460.96      3.00 o 
   3   7  13     1310.59     1354.32      5.28 o 
   4   7  13       90.84       91.51      1.26 o 
   5   7  13      215.26      223.19      1.64 o 
   6   7  13       19.86       15.56      1.58 o 
   7   7  13        0.58        1.72      2.54 o 
   8   7  13       10.61        7.56      2.61 o 
   0   8  13      106.40      104.03      2.31 o 
   1   8  13      206.50      198.93      1.28 o 
   2   8  13      274.20      269.91      1.88 o 
   3   8  13      218.39      222.16      1.54 o 
   4   8  13      277.64      285.95      2.30 o 
   5   8  13       96.76       86.46      1.52 o 
   6   8  13      133.53      134.55      2.46 o 
   7   8  13       12.14        8.96      2.46 o 
   1   9  13      350.58      365.17      1.93 o 
   2   9  13        0.49        1.51      1.00 o 
   3   9  13       77.18       88.48      1.42 o 
   4   9  13        6.39        3.84      1.07 o 
   5   9  13       21.60       21.67      1.42 o 
   6   9  13       48.29       50.24      2.26 o 
   7   9  13        0.44        1.87      2.55 o 
   0  10  13     2914.03     2996.64     24.18 o 
   1  10  13      748.89      771.57      4.18 o 
   2  10  13       30.16       23.43      1.25 o 
   3  10  13        0.12       -0.46      0.74 o 
   4  10  13       69.55       75.33      1.31 o 
   5  10  13        3.58        1.26      2.02 o 
   6  10  13        1.21        0.20      2.45 o 
   7  10  13        1.14        1.46      2.80 o 
   1  11  13        5.87        3.89      1.43 o 
   2  11  13      453.45      438.94      2.86 o 
   3  11  13       14.46       14.85      1.22 o 
   4  11  13        3.28        4.62      2.00 o 
   5  11  13        2.03        3.48      2.26 o 
   6  11  13       64.28       64.78      2.55 o 
   0  12  13        1.72        1.60      1.22 o 
   1  12  13      834.32      838.12      5.77 o 
   2  12  13      258.74      292.93      2.63 o 
   3  12  13        7.61        2.27      1.76 o 
   4  12  13       44.00       40.40      2.29 o 
   5  12  13        0.81        1.83      2.55 o 
   6  12  13       46.37       52.93      2.79 o 
   1  13  13       70.50       72.86      2.26 o 
   2  13  13       27.30       27.57      2.56 o 
   3  13  13       54.69       46.91      2.49 o 
   4  13  13        1.54        1.67      2.32 o 
   5  13  13       35.16       36.95      3.15 o 
   0  14  13      111.35      113.03      3.95 o 
   1  14  13       30.02       28.22      2.73 o 
   2  14  13       61.67       63.64      2.62 o 
   3  14  13      217.16      248.95      3.27 o 
   4  14  13       98.62      113.96      2.93 o 
   1  15  13       24.42       25.30      2.82 o 
   2  15  13        4.03        1.77      3.19 o 
   3  15  13       74.88       74.54      3.04 o 
   0  16  13        3.49        6.02      4.67 o 
   1  16  13        0.26       -0.11      3.14 o 
   2  16  13       20.66       22.46      3.22 o 
   0   0  14     4831.67     5193.87     40.14 o 
   1   0  14      228.96      274.25      1.56 o 
   2   0  14     1263.65     1355.75      8.57 o 
   3   0  14       16.05       15.63      1.23 o 
   4   0  14      549.86      550.38      3.83 o 
   5   0  14        0.56        1.24      1.40 o 
   6   0  14      133.60      138.11      1.92 o 
   7   0  14       42.26       47.06      2.11 o 
   8   0  14      107.24       99.76      3.33 o 
   1   1  14       19.17       26.28      0.78 o 
   2   1  14      742.69      740.42      4.17 o 
   3   1  14      103.36       99.74      0.97 o 
   4   1  14      126.64      130.45      1.15 o 
   5   1  14      285.44      289.83      1.70 o 
   6   1  14       74.53       73.13      0.94 o 
   7   1  14       18.84       19.29      1.50 o 
   8   1  14       13.93       12.40      2.40 o 
   0   2  14      265.43      283.49      2.72 o 
   1   2  14       27.06       37.42      0.83 o 
   2   2  14       49.68       63.97      0.83 o 
   3   2  14      287.15      291.66      1.83 o 
   4   2  14      214.09      221.87      1.38 o 
   5   2  14       33.34       29.27      1.07 o 
   6   2  14       48.06       44.05      1.03 o 
   7   2  14       86.98       93.14      1.80 o 
   8   2  14        2.62        2.79      2.20 o 
   1   3  14      107.83      116.83      1.06 o 
   2   3  14      166.20      167.69      1.97 o 
   3   3  14       28.50       33.59      1.04 o 
   4   3  14      388.06      405.75      2.06 o 
   5   3  14       49.31       58.23      1.27 o 
   6   3  14       53.33       50.27      1.83 o 
   7   3  14      276.77      295.16      2.53 o 
   8   3  14      111.97      129.29      2.36 o 
   0   4  14     1053.02     1134.43      7.49 o 
   1   4  14        2.93        8.16      0.77 o 
   2   4  14       16.54       12.22      0.79 o 
   3   4  14        8.56        6.98      0.98 o 
   4   4  14      454.95      446.00      2.63 o 
   5   4  14     1415.85     1432.63      8.19 o 
   6   4  14      394.38      417.54      2.85 o 
   7   4  14      328.34      334.08      2.63 o 
   8   4  14       48.83       43.23      2.09 o 
   1   5  14       90.43       87.70      1.02 o 
   2   5  14      259.80      247.06      1.31 o 
   3   5  14       66.37       68.62      1.01 o 
   4   5  14       85.33       79.43      1.20 o 
   5   5  14      549.66      559.63      3.79 o 
   6   5  14       60.19       63.26      1.30 o 
   7   5  14       32.04       25.07      1.89 o 
   8   5  14        0.35        2.86      2.42 o 
   0   6  14      279.45      277.60      1.92 o 
   1   6  14       13.75       16.92      0.85 o 
   2   6  14        0.38       -0.07      1.00 o 
   3   6  14       40.48       36.72      1.18 o 
   4   6  14      309.89      297.99      2.38 o 
   5   6  14      592.21      596.93      5.59 o 
   6   6  14       13.83       11.70      1.28 o 
   7   6  14      239.74      236.96      2.52 o 
   8   6  14      112.11      122.57      2.76 o 
   1   7  14      326.60      296.52      2.54 o 
   2   7  14      413.53      379.86      1.57 o 
   3   7  14      834.41      822.78      3.55 o 
   4   7  14       36.22       31.39      1.09 o 
   5   7  14        5.41        4.97      1.18 o 
   6   7  14       36.18       29.60      1.66 o 
   7   7  14       43.58       44.43      2.58 o 
   0   8  14       24.17       22.86      1.77 o 
   1   8  14        0.03        0.64      0.95 o 
   2   8  14      794.74      751.84      4.00 o 
   3   8  14      473.06      453.62      3.20 o 
   4   8  14        0.01       -0.12      1.32 o 
   5   8  14       54.32       52.44      1.69 o 
   6   8  14       10.69       10.46      2.22 o 
   7   8  14       15.21       18.12      2.58 o 
   1   9  14      447.41      415.77      2.35 o 
   2   9  14     1192.74     1180.11      5.67 o 
   3   9  14      148.16      152.39      1.47 o 
   4   9  14       17.78       17.71      1.34 o 
   5   9  14       25.92       27.84      2.08 o 
   6   9  14        5.16        4.28      2.31 o 
   7   9  14        0.27        2.35      2.73 o 
   0  10  14     1447.39     1506.75     13.34 o 
   1  10  14       42.82       43.50      1.07 o 
   2  10  14        1.67        0.72      1.02 o 
   3  10  14       40.29       38.89      1.34 o 
   4  10  14        0.28        0.56      1.36 o 
   5  10  14        0.28       -0.69      2.35 o 
   6  10  14        0.02        0.81      2.64 o 
   1  11  14       57.16       61.01      1.45 o 
   2  11  14      277.94      280.11      1.93 o 
   3  11  14      192.88      180.31      1.97 o 
   4  11  14       32.79       37.22      2.18 o 
   5  11  14       16.39       12.20      2.14 o 
   6  11  14        0.00        1.07      2.84 o 
   0  12  14      234.44      230.16      3.41 o 
   1  12  14      144.88      147.35      2.14 o 
   2  12  14       40.99       42.23      2.12 o 
   3  12  14       30.83       28.10      2.22 o 
   4  12  14      122.24      126.59      2.54 o 
   5  12  14        4.63        5.34      2.48 o 
   1  13  14      217.82      232.27      2.59 o 
   2  13  14      158.09      164.97      3.02 o 
   3  13  14       26.85       27.69      2.63 o 
   4  13  14        0.40        1.44      2.63 o 
   5  13  14       10.01        7.21      3.14 o 
   0  14  14        1.50        0.27      4.12 o 
   1  14  14        4.25        4.06      2.69 o 
   2  14  14        0.28        0.23      2.95 o 
   3  14  14       11.46        9.85      2.74 o 
   4  14  14       25.21       31.46      2.84 o 
   1  15  14       12.07       14.09      2.86 o 
   2  15  14        0.36       -0.69      3.04 o 
   3  15  14        9.87       10.76      3.14 o 
   0  16  14       87.22      103.02      4.88 o 
   1  16  14        1.30       -0.03      3.71 o 
   1   1  15       68.22       68.09      0.87 o 
   2   1  15        0.50        0.45      0.79 o 
   3   1  15       84.26       89.65      1.09 o 
   4   1  15        0.00        0.20      0.90 o 
   5   1  15      129.75      129.53      1.33 o 
   6   1  15       30.08       29.07      1.30 o 
   7   1  15        8.53        9.93      1.69 o 
   8   1  15        9.54       10.12      2.60 o 
   0   2  15       55.50       62.81      1.30 o 
   1   2  15      581.51      618.54      3.50 o 
   2   2  15      179.86      202.36      1.05 o 
   3   2  15       56.22       56.08      0.87 o 
   4   2  15     1114.12     1121.91      5.35 o 
   5   2  15        3.81        2.71      0.91 o 
   6   2  15       33.90       28.44      1.01 o 
   7   2  15        1.31        0.35      2.02 o 
   8   2  15        0.84        2.22      2.43 o 
   1   3  15      313.97      309.47      1.46 o 
   2   3  15       50.57       46.01      0.69 o 
   3   3  15       34.71       36.86      1.07 o 
   4   3  15      101.28       97.89      1.32 o 
   5   3  15      220.93      224.68      1.63 o 
   6   3  15       18.06       22.65      1.46 o 
   7   3  15      397.26      434.17      3.03 o 
   8   3  15       81.23       78.42      2.51 o 
   0   4  15      110.45      107.96      1.31 o 
   1   4  15        1.11        1.81      0.83 o 
   2   4  15      266.15      269.02      1.93 o 
   3   4  15      150.55      161.05      1.50 o 
   4   4  15       12.23       11.50      1.24 o 
   5   4  15        0.11       -0.94      1.49 o 
   6   4  15       57.24       66.02      1.85 o 
   7   4  15       57.42       54.84      2.08 o 
   8   4  15       75.49       81.49      2.29 o 
   1   5  15      311.78      295.91      1.66 o 
   2   5  15       31.76       32.70      1.09 o 
   3   5  15       54.78       53.58      1.09 o 
   4   5  15     1209.67     1265.56      6.02 o 
   5   5  15       14.01       13.32      1.45 o 
   6   5  15        0.09        1.93      1.76 o 
   7   5  15      184.60      186.16      2.55 o 
   8   5  15       23.43       25.67      2.68 o 
   0   6  15       66.06       68.19      1.61 o 
   1   6  15       56.22       56.31      1.05 o 
   2   6  15      149.21      162.11      1.40 o 
   3   6  15       11.34       11.04      1.10 o 
   4   6  15      371.39      407.03      1.91 o 
   5   6  15      888.66      881.91      5.95 o 
   6   6  15        4.91        5.32      1.79 o 
   7   6  15       83.61       83.68      2.55 o 
   1   7  15        7.93        9.96      0.91 o 
   2   7  15        9.07        7.11      0.79 o 
   3   7  15        2.28        3.76      1.35 o 
   4   7  15       21.96       15.42      1.02 o 
   5   7  15        0.47       -1.04      1.07 o 
   6   7  15       56.40       54.89      2.39 o 
   7   7  15      235.73      227.94      3.15 o 
   0   8  15      335.63      327.78      3.92 o 
   1   8  15       78.03       74.65      1.12 o 
   2   8  15     1180.72     1189.25      6.66 o 
   3   8  15       97.92      100.77      1.69 o 
   4   8  15        6.05        3.77      1.25 o 
   5   8  15       56.82       54.30      1.86 o 
   6   8  15        0.03        0.99      2.32 o 
   7   8  15       11.44        5.54      2.63 o 
   1   9  15       90.67       91.70      1.67 o 
   2   9  15      177.25      186.03      1.49 o 
   3   9  15      163.05      156.91      1.79 o 
   4   9  15        7.83        6.03      1.45 o 
   5   9  15       35.06       37.86      2.15 o 
   6   9  15       25.80       29.59      2.55 o 
   0  10  15      140.19      142.50      2.79 o 
   1  10  15       32.82       33.89      1.07 o 
   2  10  15       96.35      103.71      1.29 o 
   3  10  15       16.03       15.10      1.22 o 
   4  10  15       47.97       44.03      1.75 o 
   5  10  15       36.16       33.93      2.28 o 
   6  10  15        5.08        3.63      2.61 o 
   1  11  15       44.63       45.04      1.07 o 
   2  11  15       38.81       34.58      1.38 o 
   3  11  15       52.63       56.15      1.87 o 
   4  11  15        4.45        4.49      2.08 o 
   5  11  15       14.95       11.47      2.62 o 
   6  11  15        0.79        1.14      3.03 o 
   0  12  15      221.71      223.63      3.56 o 
   1  12  15        0.08        1.73      2.17 o 
   2  12  15        5.93        5.48      1.72 o 
   3  12  15       15.65       14.59      2.29 o 
   4  12  15       69.31       72.59      2.75 o 
   5  12  15        0.83        2.17      2.79 o 
   1  13  15        1.41        3.88      2.48 o 
   2  13  15      145.54      134.58      2.71 o 
   3  13  15        2.34        3.91      2.53 o 
   4  13  15        3.30        1.19      2.57 o 
   0  14  15       34.44       31.98      3.76 o 
   1  14  15        4.47        1.60      2.54 o 
   2  14  15       34.08       33.96      2.94 o 
   3  14  15       13.71       13.76      2.99 o 
   1  15  15        1.71        3.86      2.94 o 
   2  15  15       53.24       62.97      3.19 o 
   0   0  16      293.70      312.15      2.55 o 
   1   0  16     1342.61     1365.62      8.49 o 
   2   0  16      160.15      155.41      1.53 o 
   3   0  16      676.72      668.14      5.28 o 
   4   0  16      461.35      459.74      2.50 o 
   5   0  16      388.84      382.26      2.91 o 
   6   0  16        0.67        1.73      1.85 o 
   7   0  16        8.11       13.16      2.62 o 
   8   0  16      175.47      183.27      4.35 o 
   1   1  16      121.49      128.26      1.45 o 
   2   1  16       10.71        9.70      0.73 o 
   3   1  16      299.68      297.18      1.73 o 
   4   1  16      184.62      178.44      1.32 o 
   5   1  16      265.38      261.05      2.06 o 
   6   1  16       26.38       24.57      1.42 o 
   7   1  16       14.58       16.29      1.81 o 
   8   1  16      173.61      184.91      3.27 o 
   0   2  16      125.15      102.26      1.47 o 
   1   2  16       34.40       39.16      0.89 o 
   2   2  16       25.01       24.52      0.84 o 
   3   2  16       59.38       53.45      0.89 o 
   4   2  16       87.65       82.28      1.50 o 
   5   2  16       19.83       20.73      1.13 o 
   6   2  16      181.85      188.87      2.19 o 
   7   2  16       68.75       62.61      2.21 o 
   8   2  16      117.27      120.01      2.76 o 
   1   3  16      407.07      421.58      2.16 o 
   2   3  16       78.89       71.10      1.04 o 
   3   3  16       74.23       76.97      1.22 o 
   4   3  16      258.10      260.97      2.09 o 
   5   3  16        5.95        7.15      1.05 o 
   6   3  16      119.13      117.63      1.85 o 
   7   3  16       29.95       26.59      2.37 o 
   8   3  16       83.63       93.37      2.84 o 
   0   4  16      157.13      138.77      1.49 o 
   1   4  16       32.87       20.66      0.94 o 
   2   4  16      261.43      263.03      1.83 o 
   3   4  16      146.94      150.65      1.60 o 
   4   4  16       48.91       47.26      1.38 o 
   5   4  16      581.27      579.87      4.11 o 
   6   4  16      708.46      737.48      4.02 o 
   7   4  16       77.51       76.69      2.33 o 
   1   5  16       73.24       70.09      1.12 o 
   2   5  16       64.01       61.24      1.06 o 
   3   5  16      151.21      159.84      1.32 o 
   4   5  16      119.05      105.65      1.49 o 
   5   5  16        4.63        5.77      1.33 o 
   6   5  16       28.97       29.85      1.88 o 
   7   5  16        2.91        2.14      2.25 o 
   0   6  16       27.19       30.47      1.38 o 
   1   6  16      131.32      118.99      1.25 o 
   2   6  16      196.83      211.74      1.64 o 
   3   6  16      224.02      182.44      2.89 o 
   4   6  16      986.58      955.96      4.25 o 
   5   6  16        2.63        0.97      1.06 o 
   6   6  16      106.08       99.45      2.36 o 
   7   6  16       16.07       20.28      2.51 o 
   1   7  16        0.57        0.23      1.00 o 
   2   7  16      249.74      230.22      1.40 o 
   3   7  16       44.27       36.09      1.00 o 
   4   7  16      192.64      166.11      2.36 o 
   5   7  16       40.39       37.65      1.51 o 
   6   7  16       34.69       29.80      2.41 o 
   7   7  16       28.95       33.10      2.79 o 
   0   8  16        8.60        7.63      1.56 o 
   1   8  16       25.59       31.58      1.18 o 
   2   8  16      319.04      291.68      2.13 o 
   3   8  16       15.72        9.68      1.50 o 
   4   8  16        6.87        8.38      1.40 o 
   5   8  16        2.49       -0.30      1.96 o 
   6   8  16       21.26       18.63      2.48 o 
   7   8  16        5.50        2.07      2.79 o 
   1   9  16      313.21      301.41      2.51 o 
   2   9  16       41.66       44.02      1.02 o 
   3   9  16       10.23        8.06      1.56 o 
   4   9  16       28.75       20.56      1.64 o 
   5   9  16       26.83       26.15      2.38 o 
   6   9  16       20.85       27.05      2.69 o 
   0  10  16      388.88      365.11      4.57 o 
   1  10  16       35.60       37.98      1.69 o 
   2  10  16      126.93      110.65      1.34 o 
   3  10  16       52.53       42.67      2.07 o 
   4  10  16        0.74        3.04      2.39 o 
   5  10  16       14.97        8.80      2.50 o 
   6  10  16        3.16        5.37      2.67 o 
   1  11  16      170.34      176.49      2.46 o 
   2  11  16      140.39      137.74      2.12 o 
   3  11  16        0.75        0.48      2.20 o 
   4  11  16       10.33        9.77      2.38 o 
   5  11  16        3.73        4.03      2.71 o 
   0  12  16        1.19        5.17      3.24 o 
   1  12  16        0.77        3.55      2.86 o 
   2  12  16        2.95        2.23      2.29 o 
   3  12  16        1.01        1.73      2.47 o 
   4  12  16       34.09       32.18      2.51 o 
   5  12  16        6.33        5.67      2.87 o 
   1  13  16        4.53        0.37      2.87 o 
   2  13  16       15.49       15.09      2.88 o 
   3  13  16        2.52        5.06      3.03 o 
   4  13  16        0.03        3.58      2.70 o 
   0  14  16        0.26        1.03      3.78 o 
   1  14  16       23.47       28.82      2.87 o 
   2  14  16        0.59        0.82      3.16 o 
   3  14  16       31.58       29.33      3.24 o 
   1  15  16       27.04       18.60      3.14 o 
   1   1  17      245.72      245.54      1.47 o 
   2   1  17      446.35      420.53      2.15 o 
   3   1  17        1.11       -0.55      0.87 o 
   4   1  17      515.86      521.76      2.89 o 
   5   1  17        5.66        4.95      1.02 o 
   6   1  17       36.04       40.11      1.69 o 
   7   1  17        0.12        0.32      2.06 o 
   0   2  17      368.62      404.93      3.22 o 
   1   2  17       78.50       75.96      1.00 o 
   2   2  17       65.89       61.19      0.98 o 
   3   2  17       50.23       39.74      0.90 o 
   4   2  17     1041.32     1035.56      5.41 o 
   5   2  17      686.11      680.12      3.40 o 
   6   2  17       85.44       86.47      2.07 o 
   7   2  17       18.35       18.22      2.19 o 
   1   3  17      313.14      304.30      1.98 o 
   2   3  17        8.77       10.38      0.76 o 
   3   3  17       47.20       51.16      1.51 o 
   4   3  17        3.46        3.52      1.29 o 
   5   3  17       27.82       29.18      0.95 o 
   6   3  17       44.35       47.81      1.73 o 
   7   3  17      129.77      125.44      2.63 o 
   0   4  17      224.91      206.87      2.24 o 
   1   4  17       30.75       34.83      0.80 o 
   2   4  17      128.69      127.07      1.51 o 
   3   4  17        0.27        0.45      1.14 o 
   4   4  17        0.75        1.58      1.29 o 
   5   4  17      261.83      276.53      2.11 o 
   6   4  17      521.97      548.52      3.02 o 
   7   4  17       15.87       10.72      2.26 o 
   1   5  17        0.13        0.19      1.08 o 
   2   5  17      345.85      333.40      2.00 o 
   3   5  17        0.45       -0.07      0.81 o 
   4   5  17       75.06       74.17      1.40 o 
   5   5  17        8.07        4.94      1.79 o 
   6   5  17      306.84      307.43      2.63 o 
   7   5  17       26.24       18.24      2.59 o 
   0   6  17       12.68       14.04      1.51 o 
   1   6  17      216.46      229.88      1.79 o 
   2   6  17        0.67        1.93      1.28 o 
   3   6  17        4.94        6.75      1.17 o 
   4   6  17        4.93        7.83      1.49 o 
   5   6  17      388.40      353.65      2.22 o 
   6   6  17        3.78        0.47      2.24 o 
   7   6  17        1.69        4.02      2.81 o 
   1   7  17      210.32      204.52      1.45 o 
   2   7  17       52.22       45.30      1.19 o 
   3   7  17        4.56        4.36      0.99 o 
   4   7  17       49.77       39.16      1.67 o 
   5   7  17      128.04      125.18      2.56 o 
   6   7  17       79.42       77.72      2.56 o 
   7   7  17        6.44        6.39      2.81 o 
   0   8  17      101.87       88.41      1.84 o 
   1   8  17      111.14      127.50      1.45 o 
   2   8  17      205.50      196.79      1.62 o 
   3   8  17      224.05      212.30      1.89 o 
   4   8  17        0.01       -0.47      1.87 o 
   5   8  17        0.03        1.62      2.43 o 
   6   8  17        0.48        1.44      2.39 o 
   1   9  17        7.28        7.45      1.25 o 
   2   9  17       72.07       53.61      1.49 o 
   3   9  17      166.15      152.67      2.09 o 
   4   9  17        0.33        0.91      1.94 o 
   5   9  17        3.54        5.26      2.44 o 
   6   9  17       70.84       73.17      2.83 o 
   0  10  17       11.39       10.64      2.13 o 
   1  10  17        3.99        2.78      1.15 o 
   2  10  17       13.71        8.43      1.43 o 
   3  10  17      116.23      114.82      2.57 o 
   4  10  17        0.16        0.86      2.37 o 
   5  10  17        1.01        0.80      2.61 o 
   1  11  17      193.07      189.22      3.21 o 
   2  11  17        1.91        2.01      2.34 o 
   3  11  17        2.10        3.60      2.23 o 
   4  11  17       41.14       41.25      2.58 o 
   5  11  17        1.63        3.07      2.77 o 
   0  12  17      133.49      136.98      3.89 o 
   1  12  17        4.49        5.44      2.75 o 
   2  12  17       36.10       30.06      2.79 o 
   3  12  17       10.82        5.56      2.25 o 
   4  12  17        1.61        3.72      2.53 o 
   1  13  17       32.23       30.61      2.90 o 
   2  13  17       46.87       43.78      3.07 o 
   3  13  17       30.20       19.96      2.94 o 
   0  14  17       60.34       75.44      3.79 o 
   1  14  17        0.76        0.91      3.22 o 
   2  14  17      122.03      127.20      3.30 o 
   0   0  18        0.00        3.21      1.60 o 
   1   0  18     1787.52     1774.76     11.39 o 
   2   0  18     6075.03     6121.33     35.45 o 
   3   0  18        5.90        8.71      1.83 o 
   4   0  18      302.31      311.76      2.54 o 
   5   0  18      463.47      454.99      3.02 o 
   6   0  18        5.64        8.59      2.21 o 
   7   0  18       13.81       17.68      3.20 o 
   1   1  18        5.49        7.30      0.86 o 
   2   1  18       50.07       46.58      1.01 o 
   3   1  18      263.22      265.86      1.58 o 
   4   1  18     1569.78     1603.91      6.76 o 
   5   1  18      371.53      364.63      3.30 o 
   6   1  18       11.19       12.59      1.47 o 
   7   1  18       43.95       40.97      2.26 o 
   0   2  18     4044.23     4110.85     26.21 o 
   1   2  18      821.93      853.90      3.78 o 
   2   2  18      490.36      497.49      2.37 o 
   3   2  18      166.07      160.57      1.66 o 
   4   2  18      595.41      604.52      2.85 o 
   5   2  18      210.86      210.14      1.99 o 
   6   2  18        1.18        0.85      1.82 o 
   7   2  18        0.11       -0.27      2.29 o 
   1   3  18      861.64      831.40      4.56 o 
   2   3  18        0.74        0.79      0.81 o 
   3   3  18       20.33       19.77      1.40 o 
   4   3  18      575.82      571.62      3.44 o 
   5   3  18       15.52       16.06      1.82 o 
   6   3  18        1.42        1.34      2.05 o 
   7   3  18       48.84       45.83      2.39 o 
   0   4  18      561.81      608.91      4.53 o 
   1   4  18       20.61       12.87      0.85 o 
   2   4  18       61.01       54.82      0.85 o 
   3   4  18        3.29        3.72      1.25 o 
   4   4  18        4.14        5.02      1.27 o 
   5   4  18      102.10       92.19      2.41 o 
   6   4  18      347.47      370.37      2.74 o 
   7   4  18      220.43      213.23      3.16 o 
   1   5  18      201.02      196.44      1.63 o 
   2   5  18      114.26      113.67      1.41 o 
   3   5  18        6.74        6.47      1.45 o 
   4   5  18      157.28      151.99      1.66 o 
   5   5  18       49.33       44.91      2.36 o 
   6   5  18      367.18      391.45      3.10 o 
   7   5  18        2.18        1.57      3.04 o 
   0   6  18      177.01      185.31      2.48 o 
   1   6  18      261.66      254.09      1.66 o 
   2   6  18       29.14       38.28      1.55 o 
   3   6  18        3.57        1.53      1.54 o 
   4   6  18        1.76        0.67      1.54 o 
   5   6  18       32.44       35.95      2.37 o 
   6   6  18       46.51       45.70      2.56 o 
   7   6  18       23.56       19.06      2.85 o 
   1   7  18       28.78       31.95      1.22 o 
   2   7  18       36.11       33.33      1.24 o 
   3   7  18        3.93        1.49      1.48 o 
   4   7  18       10.89       14.68      1.81 o 
   5   7  18       41.71       35.06      2.30 o 
   6   7  18        6.14        5.86      2.64 o 
   0   8  18       58.92       63.19      2.22 o 
   1   8  18      153.90      152.70      1.60 o 
   2   8  18      286.94      259.62      1.83 o 
   3   8  18      158.43      141.22      2.13 o 
   4   8  18       47.59       43.41      2.01 o 
   5   8  18        0.60        3.02      2.38 o 
   6   8  18       12.23        5.42      2.63 o 
   1   9  18      187.76      178.78      1.66 o 
   2   9  18       20.69       14.39      1.94 o 
   3   9  18      276.07      257.63      2.57 o 
   4   9  18       11.45       19.20      2.13 o 
   5   9  18        3.48        6.54      2.72 o 
   6   9  18       40.68       35.78      2.85 o 
   0  10  18      373.99      378.65      3.21 o 
   1  10  18       51.81       45.07      1.78 o 
   2  10  18       37.29       32.44      2.40 o 
   3  10  18        3.42        1.75      2.21 o 
   4  10  18       48.82       49.36      2.65 o 
   5  10  18        1.79        0.85      2.82 o 
   1  11  18       69.99       66.31      2.41 o 
   2  11  18        6.90        6.58      2.40 o 
   3  11  18       10.00        7.09      2.41 o 
   4  11  18       92.12      107.00      2.83 o 
   0  12  18       48.84       40.12      3.41 o 
   1  12  18       56.98       54.53      2.61 o 
   2  12  18       71.07       76.36      2.77 o 
   3  12  18       91.28       82.31      2.81 o 
   4  12  18       15.51       15.85      2.87 o 
   1  13  18       46.46       47.02      2.93 o 
   2  13  18        6.74        8.38      2.74 o 
   3  13  18       83.97       98.45      2.99 o 
   0  14  18       48.86       49.57      4.46 o 
   1  14  18       16.88       19.23      3.15 o 
   1   1  19        0.86        2.38      0.91 o 
   2   1  19     1271.24     1244.56      6.62 o 
   3   1  19      381.56      370.25      1.81 o 
   4   1  19       15.51       13.53      1.03 o 
   5   1  19       21.58       19.04      1.52 o 
   6   1  19        0.14        0.19      1.88 o 
   7   1  19        0.57       -0.82      2.65 o 
   0   2  19     4240.11     4362.10     32.89 o 
   1   2  19      221.02      215.79      1.41 o 
   2   2  19       40.40       32.38      1.02 o 
   3   2  19        0.11        0.07      0.60 o 
   4   2  19     1144.33     1205.10      5.88 o 
   5   2  19      119.17      107.18      2.09 o 
   6   2  19       19.50       24.21      2.08 o 
   7   2  19        0.07       -0.29      2.68 o 
   1   3  19     1069.06     1098.79      7.24 o 
   2   3  19        8.43        6.36      0.86 o 
   3   3  19      102.53      107.09      1.64 o 
   4   3  19      366.67      353.97      3.51 o 
   5   3  19      387.28      387.53      2.84 o 
   6   3  19        8.10        6.53      2.05 o 
   7   3  19       21.07       21.39      2.57 o 
   0   4  19      323.92      303.31      3.28 o 
   1   4  19       32.58       33.88      1.00 o 
   2   4  19        0.85        0.78      0.76 o 
   3   4  19      412.60      436.55      3.46 o 
   4   4  19        3.26        3.91      1.64 o 
   5   4  19       34.72       30.88      2.14 o 
   6   4  19       56.93       63.61      2.16 o 
   7   4  19       43.55       44.48      2.87 o 
   1   5  19      246.14      265.19      1.75 o 
   2   5  19     1399.13     1429.99      8.07 o 
   3   5  19      176.64      183.58      1.93 o 
   4   5  19      194.26      200.70      2.33 o 
   5   5  19       42.31       41.02      2.32 o 
   6   5  19        5.11        4.80      2.14 o 
   0   6  19      520.27      482.56      4.87 o 
   1   6  19       55.65       41.74      1.44 o 
   2   6  19      439.36      463.75      2.96 o 
   3   6  19       23.46       18.12      1.70 o 
   4   6  19      170.95      177.19      2.23 o 
   5   6  19       10.79       13.44      2.36 o 
   6   6  19        0.33        1.91      2.40 o 
   1   7  19       35.01       31.71      1.27 o 
   2   7  19       17.90       19.84      1.50 o 
   3   7  19      169.23      148.55      2.19 o 
   4   7  19       39.76       40.83      1.98 o 
   5   7  19      196.14      196.96      2.97 o 
   6   7  19       17.67       19.35      2.84 o 
   0   8  19        0.04        1.22      1.98 o 
   1   8  19       62.26       46.74      1.56 o 
   2   8  19       32.47       34.68      1.58 o 
   3   8  19      174.72      162.99      2.40 o 
   4   8  19      119.73      127.82      2.31 o 
   5   8  19        0.57        2.12      2.60 o 
   6   8  19        7.53       10.76      2.63 o 
   1   9  19       27.65       26.16      1.60 o 
   2   9  19      450.14      429.97      3.53 o 
   3   9  19       15.18       21.09      2.15 o 
   4   9  19        5.22        5.47      2.32 o 
   5   9  19       17.15       13.33      2.74 o 
   0  10  19       21.43       23.17      3.71 o 
   1  10  19      240.11      222.73      2.46 o 
   2  10  19        2.39        3.15      2.50 o 
   3  10  19       41.25       40.43      2.37 o 
   4  10  19       48.18       43.01      2.76 o 
   5  10  19       14.73       17.80      3.10 o 
   1  11  19        2.88        1.76      2.44 o 
   2  11  19        0.04        1.11      2.58 o 
   3  11  19        4.18        5.83      2.68 o 
   4  11  19       49.40       48.44      3.14 o 
   0  12  19        0.21        1.08      3.52 o 
   1  12  19       97.25       95.41      3.11 o 
   2  12  19       13.71       12.04      2.67 o 
   3  12  19       46.73       44.81      2.89 o 
   1  13  19        6.38        5.68      2.98 o 
   2  13  19       31.72       31.95      3.26 o 
   0   0  20       30.28       29.67      2.42 o 
   1   0  20      819.35      850.45      4.44 o 
   2   0  20     1202.28     1207.38      8.77 o 
   3   0  20     1270.72     1195.35      6.07 o 
   4   0  20      310.42      298.73      2.23 o 
   5   0  20        3.66        4.27      1.76 o 
   6   0  20       11.30        9.38      2.68 o 
   7   0  20        1.57        2.26      3.56 o 
   1   1  20       19.80       18.83      0.96 o 
   2   1  20      312.61      330.95      1.96 o 
   3   1  20      282.73      289.77      2.91 o 
   4   1  20        2.35        1.43      1.07 o 
   5   1  20       44.12       43.14      1.77 o 
   6   1  20       19.89       15.16      1.91 o 
   7   1  20       19.24       20.78      3.05 o 
   0   2  20     1064.29     1095.47      9.69 o 
   1   2  20      677.86      709.15      3.07 o 
   2   2  20        2.57        2.63      0.96 o 
   3   2  20       59.52       60.46      1.31 o 
   4   2  20      169.03      172.17      1.97 o 
   5   2  20       84.89       84.31      2.05 o 
   6   2  20        1.88        1.41      2.21 o 
   7   2  20        7.03        7.10      2.74 o 
   1   3  20       91.31       89.04      1.33 o 
   2   3  20       19.28       20.98      1.27 o 
   3   3  20      397.93      400.50      2.49 o 
   4   3  20       13.74       17.31      1.92 o 
   5   3  20       88.92       87.81      2.52 o 
   6   3  20        4.73        5.60      2.19 o 
   0   4  20     1157.30     1150.68     10.63 o 
   1   4  20      113.41      134.50      1.38 o 
   2   4  20      616.03      604.93      4.71 o 
   3   4  20        0.00        1.60      1.34 o 
   4   4  20      204.91      197.35      2.92 o 
   5   4  20        0.27        1.03      2.19 o 
   6   4  20        7.72        7.47      2.23 o 
   1   5  20      580.10      565.75      3.23 o 
   2   5  20      621.58      651.38      4.39 o 
   3   5  20        2.73        3.05      1.71 o 
   4   5  20       24.62       24.02      2.48 o 
   5   5  20        0.53        1.76      2.53 o 
   6   5  20        5.83        5.47      2.25 o 
   0   6  20      335.05      283.05      3.13 o 
   1   6  20       27.43       19.84      1.46 o 
   2   6  20      978.45      969.64      7.28 o 
   3   6  20        1.35        0.57      1.92 o 
   4   6  20       28.93       31.95      2.14 o 
   5   6  20        0.61        1.11      2.84 o 
   6   6  20        5.39        8.52      2.45 o 
   1   7  20      104.80      122.86      1.57 o 
   2   7  20        0.26        2.81      2.14 o 
   3   7  20        1.97        2.10      2.10 o 
   4   7  20      177.78      172.16      2.57 o 
   5   7  20      180.16      173.70      3.07 o 
   6   7  20        0.21        1.51      2.94 o 
   0   8  20       47.68       43.41      2.14 o 
   1   8  20       62.46       56.44      1.83 o 
   2   8  20        0.27        1.27      2.54 o 
   3   8  20       38.77       35.78      2.30 o 
   4   8  20      108.46      125.44      2.44 o 
   5   8  20       44.04       53.14      3.04 o 
   1   9  20       17.34       14.47      2.15 o 
   2   9  20        4.18        3.28      2.51 o 
   3   9  20        0.16        0.33      2.16 o 
   4   9  20       85.91       81.49      2.84 o 
   5   9  20       50.53       54.90      2.97 o 
   0  10  20        4.36        5.59      3.50 o 
   1  10  20       17.73       13.43      2.54 o 
   2  10  20        1.82        2.35      2.56 o 
   3  10  20        3.02        6.99      2.33 o 
   4  10  20       17.21       25.30      3.01 o 
   1  11  20        2.53        1.27      2.76 o 
   2  11  20       34.59       23.33      2.91 o 
   3  11  20       56.56       50.74      2.85 o 
   0  12  20        3.92        0.35      3.98 o 
   1  12  20       87.94       87.95      3.28 o 
   2  12  20        0.11        1.94      3.25 o 
   3  12  20        1.63        1.53      3.38 o 
   1  13  20       14.55       13.87      3.30 o 
   1   1  21       52.14       48.40      1.00 o 
   2   1  21      203.50      205.56      1.36 o 
   3   1  21      754.00      767.88      4.00 o 
   4   1  21      149.68      133.42      1.95 o 
   5   1  21      236.30      237.70      2.44 o 
   6   1  21        7.70        7.34      2.10 o 
   0   2  21      833.59      844.12      6.13 o 
   1   2  21      810.72      789.54      4.08 o 
   2   2  21      120.72      112.16      1.19 o 
   3   2  21      876.72      894.53      3.51 o 
   4   2  21        1.13        1.00      1.89 o 
   5   2  21       16.68       11.43      1.87 o 
   6   2  21        7.26        6.04      2.24 o 
   1   3  21       13.01       14.20      1.24 o 
   2   3  21      651.11      606.60      3.26 o 
   3   3  21      277.82      301.59      2.26 o 
   4   3  21        1.70        2.37      2.02 o 
   5   3  21        0.92        0.41      2.25 o 
   6   3  21       64.82       60.20      2.50 o 
   0   4  21      144.01      163.03      2.22 o 
   1   4  21     1553.47     1600.23      7.27 o 
   2   4  21       62.45       67.59      1.30 o 
   3   4  21      266.80      265.75      2.50 o 
   4   4  21       62.39       71.72      2.30 o 
   5   4  21       37.65       39.58      2.40 o 
   6   4  21        0.40        1.80      2.43 o 
   1   5  21        9.74       12.09      1.47 o 
   2   5  21      602.77      592.15      4.16 o 
   3   5  21       73.60       70.45      2.18 o 
   4   5  21       31.95       27.09      2.56 o 
   5   5  21        4.28        1.57      2.51 o 
   6   5  21        5.88        7.05      2.44 o 
   0   6  21     1060.73      945.07      8.51 o 
   1   6  21       48.19       62.56      2.03 o 
   2   6  21       96.32       91.72      2.31 o 
   3   6  21       11.52        9.85      2.13 o 
   4   6  21       29.67       33.79      2.22 o 
   5   6  21        5.05        2.07      2.61 o 
   1   7  21        0.37        0.95      1.70 o 
   2   7  21       11.28        6.91      2.36 o 
   3   7  21      104.02      109.14      2.55 o 
   4   7  21      296.40      310.91      3.30 o 
   5   7  21       11.95       15.23      2.68 o 
   0   8  21        1.73       -0.95      2.81 o 
   1   8  21      104.53       97.17      2.70 o 
   2   8  21      353.88      328.38      3.19 o 
   3   8  21        1.16        4.05      2.34 o 
   4   8  21      283.33      304.73      3.29 o 
   5   8  21        1.08       -0.95      3.03 o 
   1   9  21        7.96        7.18      2.54 o 
   2   9  21        1.34        0.83      2.73 o 
   3   9  21        6.24        5.85      2.38 o 
   4   9  21       36.87       28.59      3.16 o 
   0  10  21       53.21       67.28      4.16 o 
   1  10  21        0.00        0.73      2.85 o 
   2  10  21        1.04        1.23      3.30 o 
   3  10  21        0.08        1.75      2.57 o 
   4  10  21       59.89       46.04      3.13 o 
   1  11  21       12.60       11.53      2.88 o 
   2  11  21        8.08        4.72      2.94 o 
   3  11  21       11.87        3.33      3.31 o 
   0  12  21        4.22        5.25      4.41 o 
   1  12  21      190.56      190.86      3.73 o 
   2  12  21        1.17        3.15      3.39 o 
   0   0  22        3.80        3.03      2.34 o 
   1   0  22      366.33      370.36      2.48 o 
   2   0  22      314.69      326.02      2.73 o 
   3   0  22      314.52      315.82      3.15 o 
   4   0  22       30.93       30.95      2.21 o 
   5   0  22        2.01        0.63      2.69 o 
   6   0  22      138.58      149.38      3.83 o 
   1   1  22        6.33        9.07      1.16 o 
   2   1  22       11.34        9.55      0.98 o 
   3   1  22       36.91       42.39      1.53 o 
   4   1  22      193.26      195.10      2.26 o 
   5   1  22       61.39       60.11      2.11 o 
   6   1  22       38.68       45.34      2.34 o 
   0   2  22       11.62       13.67      1.44 o 
   1   2  22      135.70      116.80      1.33 o 
   2   2  22        0.25       -0.58      1.07 o 
   3   2  22        8.91        5.78      1.32 o 
   4   2  22        0.81        0.48      1.86 o 
   5   2  22        5.30        4.30      2.02 o 
   6   2  22       37.37       39.13      2.45 o 
   1   3  22      546.34      524.39      2.81 o 
   2   3  22        7.18        7.66      1.39 o 
   3   3  22       21.45       18.45      1.72 o 
   4   3  22      158.49      156.19      2.44 o 
   5   3  22       14.65       18.13      2.22 o 
   6   3  22        0.50        0.68      2.58 o 
   0   4  22        0.81        2.16      1.87 o 
   1   4  22      950.83      865.78      3.90 o 
   2   4  22      539.11      495.95      5.88 o 
   3   4  22       63.86       72.02      2.40 o 
   4   4  22       14.50       11.42      2.23 o 
   5   4  22       20.90       17.23      2.28 o 
   1   5  22      347.84      345.25      2.34 o 
   2   5  22        0.04        1.63      2.42 o 
   3   5  22       64.39       68.06      2.40 o 
   4   5  22       36.69       34.71      2.59 o 
   5   5  22       48.14       52.50      2.51 o 
   0   6  22      126.90      108.67      3.07 o 
   1   6  22      252.28      227.70      2.73 o 
   2   6  22       40.08       35.68      2.43 o 
   3   6  22       93.00       98.83      2.60 o 
   4   6  22      244.99      259.80      3.09 o 
   5   6  22        1.05        2.84      2.77 o 
   1   7  22      169.48      156.71      2.50 o 
   2   7  22        0.15        0.54      2.34 o 
   3   7  22      987.52     1011.54      6.80 o 
   4   7  22       94.85      100.23      2.86 o 
   5   7  22        0.15       -1.52      2.93 o 
   0   8  22        4.78        3.54      3.74 o 
   1   8  22        1.48       -0.82      2.57 o 
   2   8  22       13.68        9.78      2.48 o 
   3   8  22      467.10      491.80      3.57 o 
   4   8  22       32.94       36.88      2.92 o 
   1   9  22        7.28        7.22      2.84 o 
   2   9  22        1.47        0.65      2.82 o 
   3   9  22       13.38       11.51      2.40 o 
   4   9  22        6.37        4.37      3.12 o 
   0  10  22      152.41      167.58      4.57 o 
   1  10  22       34.31       43.34      3.00 o 
   2  10  22        5.55        5.44      3.00 o 
   3  10  22        0.03        1.27      3.32 o 
   1  11  22        0.08       -0.32      2.97 o 
   2  11  22        0.95        1.50      3.24 o 
   1   1  23        2.11        2.62      1.15 o 
   2   1  23       33.61       31.35      1.51 o 
   3   1  23      150.05      146.41      1.96 o 
   4   1  23        3.51        0.45      2.08 o 
   5   1  23        2.44        0.21      2.13 o 
   0   2  23      221.94      232.74      8.18 o 
   1   2  23        0.01       -0.69      1.00 o 
   2   2  23       12.73       18.77      1.28 o 
   3   2  23      155.32      152.74      2.11 o 
   4   2  23       20.02       29.53      2.00 o 
   5   2  23       20.42       23.05      2.31 o 
   1   3  23        6.22        4.28      1.22 o 
   2   3  23       60.89       50.92      1.47 o 
   3   3  23      303.07      336.18      2.72 o 
   4   3  23       47.31       36.41      2.27 o 
   5   3  23        5.16        6.58      2.30 o 
   0   4  23        0.23        0.67      1.86 o 
   1   4  23       58.23       46.22      1.24 o 
   2   4  23       19.81       15.44      2.30 o 
   3   4  23        0.01        0.89      2.29 o 
   4   4  23       28.15       25.93      2.31 o 
   5   4  23       25.46       33.51      2.53 o 
   1   5  23       60.68       56.36      2.01 o 
   2   5  23       92.13      106.33      2.58 o 
   3   5  23      156.89      171.05      2.93 o 
   4   5  23       28.62       25.65      2.48 o 
   5   5  23       11.02       11.98      2.47 o 
   0   6  23       44.32       30.08      3.24 o 
   1   6  23       18.08       19.93      2.48 o 
   2   6  23        2.57        3.35      2.34 o 
   3   6  23       59.68       58.22      2.50 o 
   4   6  23       25.65       25.76      2.63 o 
   1   7  23        2.89        2.80      2.47 o 
   2   7  23       21.62       27.00      2.50 o 
   3   7  23      153.09      151.08      2.94 o 
   4   7  23        9.45        7.78      2.46 o 
   0   8  23        0.89        3.33      4.89 o 
   1   8  23        7.44        7.57      2.64 o 
   2   8  23       82.53       77.74      2.70 o 
   3   8  23       13.37        8.23      2.50 o 
   4   8  23        4.58        3.78      3.07 o 
   1   9  23       27.58       32.02      2.93 o 
   2   9  23        2.48        5.23      2.93 o 
   3   9  23        1.84        1.84      2.53 o 
   0  10  23       19.88       20.65      5.06 o 
   1  10  23        0.03        1.67      2.93 o 
   2  10  23        5.54        2.45      2.98 o 
   0   0  24       23.08       20.33      3.66 o 
   1   0  24       85.90       99.11      1.99 o 
   2   0  24        3.16        5.69      2.31 o 
   3   0  24      252.87      252.03      3.18 o 
   4   0  24      331.89      347.78      4.18 o 
   5   0  24      208.40      218.65      3.66 o 
   1   1  24        8.41        8.21      1.25 o 
   2   1  24      144.37      151.68      1.93 o 
   3   1  24      291.72      296.63      2.56 o 
   4   1  24       14.14       12.84      2.07 o 
   5   1  24        0.00        0.65      2.28 o 
   0   2  24        1.66        2.86      2.19 o 
   1   2  24        7.91        6.99      1.31 o 
   2   2  24       76.06       82.84      1.89 o 
   3   2  24       50.53       48.62      2.12 o 
   4   2  24       47.76       48.97      2.39 o 
   5   2  24       81.60       82.49      2.53 o 
   1   3  24       93.61       79.99      1.58 o 
   2   3  24       55.03       52.95      2.04 o 
   3   3  24        0.78        3.62      2.14 o 
   4   3  24        7.19        3.96      2.30 o 
   5   3  24        0.01        1.08      2.68 o 
   0   4  24        0.70        0.01      3.16 o 
   1   4  24        3.37        3.37      1.55 o 
   2   4  24       15.98       17.27      2.16 o 
   3   4  24        1.63        1.36      2.28 o 
   4   4  24       46.24       38.31      2.45 o 
   1   5  24        8.62        5.59      2.08 o 
   2   5  24      106.61      112.94      2.68 o 
   3   5  24        0.87        1.61      2.71 o 
   4   5  24        3.03        1.26      2.57 o 
   0   6  24       21.90       21.35      3.28 o 
   1   6  24        5.78        4.42      2.49 o 
   2   6  24       64.90       54.07      2.65 o 
   3   6  24       15.36       18.25      2.39 o 
   4   6  24        0.25       -1.57      3.11 o 
   1   7  24        1.50        1.05      2.84 o 
   2   7  24       24.60       20.60      2.55 o 
   3   7  24        0.15       -1.76      2.64 o 
   0   8  24        0.73        1.97      4.35 o 
   1   8  24        0.01        0.64      3.16 o 
   2   8  24       17.16       16.95      2.54 o 
   3   8  24       33.13       23.08      2.71 o 
   1   9  24       19.59       26.15      3.09 o 
   2   9  24       22.09       16.74      2.96 o 
   0  10  24      114.80      139.88      5.48 o 
   1   1  25       13.61       12.96      1.59 o 
   2   1  25        6.45        8.68      1.80 o 
   3   1  25        2.99       -0.04      2.42 o 
   4   1  25        1.18        2.57      2.35 o 
   0   2  25       18.17       24.26      2.29 o 
   1   2  25        2.01        2.99      1.40 o 
   2   2  25       65.08       63.13      2.10 o 
   3   2  25       95.50       92.45      2.23 o 
   4   2  25        3.31        0.98      2.44 o 
   1   3  25       13.91        7.32      1.70 o 
   2   3  25      181.73      189.93      2.44 o 
   3   3  25       12.97       11.21      2.10 o 
   4   3  25       79.34       82.40      2.72 o 
   0   4  25        5.03        1.58      2.41 o 
   1   4  25        0.49       -1.06      2.14 o 
   2   4  25       13.83        8.25      2.20 o 
   3   4  25       26.35       28.94      2.33 o 
   4   4  25       16.77       14.20      2.59 o 
   1   5  25        1.24        1.73      2.41 o 
   2   5  25       35.01       29.26      2.49 o 
   3   5  25       38.64       45.10      2.48 o 
   4   5  25       50.69       57.57      2.61 o 
   0   6  25       20.51       16.29      3.60 o 
   1   6  25       25.20       31.94      2.64 o 
   2   6  25        7.79        7.73      2.56 o 
   3   6  25       32.48       31.86      2.65 o 
   1   7  25        0.82        2.68      2.71 o 
   2   7  25        5.27        4.17      2.61 o 
   3   7  25       16.12       18.13      2.77 o 
   0   8  25       20.69       15.84      4.67 o 
   1   8  25       36.96       35.94      3.44 o 
   2   8  25       14.01       20.32      2.67 o 
   0   0  26       60.55       60.38      3.57 o 
   1   0  26        2.39        5.59      2.32 o 
   2   0  26       33.74       40.91      2.64 o 
   3   0  26       61.44       63.66      3.41 o 
   4   0  26        8.36       10.43      3.69 o 
   1   1  26       20.07       14.09      1.67 o 
   2   1  26       74.50       77.90      2.14 o 
   3   1  26       45.96       35.31      2.44 o 
   4   1  26      138.30      140.14      2.88 o 
   0   2  26        0.74       -0.56      2.09 o 
   1   2  26        4.89        5.04      1.72 o 
   2   2  26        6.35        7.22      2.04 o 
   3   2  26        1.16        0.03      2.57 o 
   4   2  26        7.32        9.71      2.33 o 
   1   3  26        0.21        0.91      1.99 o 
   2   3  26        1.28       -0.61      2.29 o 
   3   3  26       11.98       15.48      2.16 o 
   0   4  26       13.30       16.11      2.68 o 
   1   4  26        0.60        0.87      2.37 o 
   2   4  26        0.41        1.86      2.26 o 
   3   4  26      220.91      234.30      2.97 o 
   1   5  26        7.47        7.89      2.43 o 
   2   5  26        1.67        3.32      2.39 o 
   3   5  26        3.00        2.49      2.39 o 
   0   6  26       15.69       18.86      4.49 o 
   1   6  26      183.20      204.93      3.32 o 
   2   6  26        2.95        3.96      2.63 o 
   1   7  26       34.60       36.16      3.20 o 
   1   1  27        4.21        5.50      1.80 o 
   2   1  27        6.93        9.42      2.05 o 
   3   1  27       28.47       32.59      2.50 o 
   0   2  27        0.01        4.03      3.22 o 
   1   2  27       44.87       41.15      2.21 o 
   2   2  27       58.36       65.80      2.47 o 
   3   2  27       21.89       24.49      2.47 o 
   1   3  27        4.47        6.66      2.21 o 
   2   3  27       34.25       33.32      2.35 o 
   0   4  27        0.64        2.49      3.34 o 
   1   4  27       12.00       13.35      2.35 o 
   2   4  27        8.35       11.98      2.41 o 
   1   5  27       17.64       10.63      2.48 o 
   0   6  27       78.51       90.01      4.71 o 
   0   0  28        5.62        6.66      5.42 o 
   1   0  28       78.83      108.18      3.86 o 
   2   0  28       17.89       17.33      3.22 o 
   1   1  28       16.77       30.55      2.40 o 
   2   1  28       40.20       40.80      2.44 o 
   0   2  28       20.63       21.66      3.66 o 
   1   2  28        4.83        3.13      2.50 o 
   1   3  28        2.69        2.26      2.60 o 
                                                 
